# Supplementary material for: 5-(3,5-Di­fluoro­phen­yl)-1-(4-fluoro­phen­yl)-3-tri­fluoro­methyl-1H-pyrazole
Source: Acta Crystallogr Sect E Struct Rep Online. 2013 Dec 7;70(Pt 1):o19. doi: 10.1107/S1600536813032650 (PMC3914069; doi:10.1107/S1600536813032650)
Supplement: Supplementary file 1 [file e-70-00o19-sup1.cif]

##############################################################################
#                                                                            #
# This CIF contains the data in a paper accepted for publication in          #
# Acta Crystallographica Section E. It conforms to the requirements of       #
# Notes for Authors for Acta Crystallographica Section E, and has been       #
# peer reviewed under the auspices of the IUCr Commission on Journals.       #
#                                                                            #
# Full details of the Crystallographic Information File format               #
# are given in the paper "The Crystallographic Information File (CIF):       #
# a New Standard Archive File for Crystallography" by S. R. Hall, F. H.      #
# Allen and I. D. Brown [Acta Cryst. (1991), A47, 655-685].                  #
#                                                                            #
# The current version of the core CIF dictionary is obtainable from          #
# ftp://ftp.iucr.org/pub/cif_core.dic.                                       #
#                                                                            #
# Software is freely available for graphical display of the structure(s)     #
# in this CIF. For information consult the CIF software page                 #
# http://www.iucr.org/resources/cif/software.                                #
#                                                                            #
# This file may be used for bona fide research purposes within the           #
# scientific community so long as proper attribution is given to the journal # 
# article from which it was obtained.                                        #
#                                                                            #
##############################################################################
data_I
_database_code_depnum_ccdc_archive 'CCDC 974623'
_audit_creation_method     SHELXL-97
_chemical_name_systematic
;
5-(3,5-Difluorophenyl)-1-(4-fluorophenyl)-3-trifluoromethyl-1<i>H</i>-pyrazole
;
_chemical_name_common     ?
_chemical_formula_moiety     'C16 H8 F6 N2'
_chemical_formula_sum     'C16 H8 F6 N2'
_chemical_formula_iupac     'C16 H8 F6 N2'
_chemical_formula_weight     342.24
_chemical_melting_point     456
_symmetry_cell_setting     triclinic
_symmetry_space_group_name_H-M     'P -1'
_symmetry_space_group_name_hall     '-P 1'
loop_
    _symmetry_equiv_pos_as_xyz
    'x, y, z'
    '-x, -y, -z'
_cell_length_a     7.2535(3)
_cell_length_b     8.6686(4)
_cell_length_c     11.7690(5)
_cell_angle_alpha     70.9090(10)
_cell_angle_beta     80.1390(10)
_cell_angle_gamma     88.0770(10)
_cell_volume     688.78(5)
_cell_formula_units_Z     2
_cell_measurement_reflns_used     1234
_cell_measurement_theta_min     4.0
_cell_measurement_theta_max     64.8
_cell_measurement_temperature     293(2)
_cell_special_details     Prism
_exptl_crystal_description     prism
_exptl_crystal_colour     yellow
_exptl_crystal_size_max     0.39
_exptl_crystal_size_mid     0.35
_exptl_crystal_size_min     0.29
_exptl_crystal_density_diffrn     1.650
_exptl_crystal_density_meas     ?
_exptl_crystal_density_method     'not measured'
_exptl_crystal_F_000     344
_exptl_absorpt_coefficient_mu     1.387
_exptl_absorpt_correction_type     multi-scan
_exptl_absorpt_process_details     '(<i>SADABS</i>; Bruker, 2009)'
_exptl_absorpt_correction_T_min     0.611
_exptl_absorpt_correction_T_max     0.669
_exptl_special_details     ?
_diffrn_ambient_temperature     293(2)
_diffrn_radiation_type     CuK\a
_diffrn_radiation_wavelength     1.54178
_diffrn_radiation_source     'fine-focus sealed tube'
_diffrn_radiation_monochromator     graphite
_diffrn_measurement_device_type     'Bruker APEXII CCD'
_diffrn_measurement_method     '\f and \w scans'
_diffrn_detector_area_resol_mean     ?
_diffrn_reflns_number     7069
_diffrn_reflns_av_R_equivalents     0.0415
_diffrn_reflns_av_sigmaI/netI     0.0400
_diffrn_reflns_theta_min     4.03
_diffrn_reflns_theta_max     64.78
_diffrn_reflns_theta_full     64.78
_diffrn_measured_fraction_theta_max     0.933
_diffrn_measured_fraction_theta_full     0.933
_diffrn_reflns_limit_h_min     -8
_diffrn_reflns_limit_h_max     8
_diffrn_reflns_limit_k_min     -9
_diffrn_reflns_limit_k_max     10
_diffrn_reflns_limit_l_min     -13
_diffrn_reflns_limit_l_max     13
_diffrn_standards_number     ?
_diffrn_standards_interval_count     2
_diffrn_standards_interval_time     ?
_diffrn_standards_decay_%     1
_refine_special_details
;
Refinement of <i>F</i>^2^ against ALL reflections. The weighted <i>R</i>-factor
<i>wR</i> and goodness of fit <i>S</i> are based on <i>F</i>^2^, conventional
<i>R</i>-factors <i>R</i> are based on <i>F</i>, with <i>F</i> set to zero for
negative <i>F</i>^2^. The threshold expression of <i>F</i>^2^ >
2\s(<i>F</i>^2^) is used only for calculating <i>R</i>-factors(gt) <i>etc</i>.
and is not relevant to the choice of reflections for refinement.
<i>R</i>-factors based on <i>F</i>^2^ are statistically about twice as large
as those based on <i>F</i>, and <i>R</i>- factors based on ALL data will be
even larger.
;
_reflns_number_total     2181
_reflns_number_gt     2040
_reflns_threshold_expression     I>2\s(I)
_refine_ls_structure_factor_coef     Fsqd
_refine_ls_matrix_type     full
_refine_ls_R_factor_all     0.0583
_refine_ls_R_factor_gt     0.0540
_refine_ls_wR_factor_gt     0.1605
_refine_ls_wR_factor_ref     0.1809
_refine_ls_goodness_of_fit_ref     1.107
_refine_ls_restrained_S_all     1.107
_refine_ls_number_reflns     2181
_refine_ls_number_parameters     217
_refine_ls_number_restraints     0
_refine_ls_hydrogen_treatment     constr
_refine_ls_weighting_scheme     calc
_refine_ls_weighting_details
         'calc w=1/[\s^2^(Fo^2^)+(0.1212P)^2^+0.5142P] where P=(Fo^2^+2Fc^2^)/3'
_atom_sites_solution_hydrogens     geom
_atom_sites_solution_primary     direct
_atom_sites_solution_secondary     difmap
_refine_ls_shift/su_max     0.000
_refine_ls_shift/su_mean     0.000
_refine_diff_density_max     0.448
_refine_diff_density_min     -0.476
_refine_ls_extinction_method     none
_refine_ls_extinction_coef     ?
loop_
    _atom_type_symbol
    _atom_type_description
    _atom_type_scat_dispersion_real
    _atom_type_scat_dispersion_imag
    _atom_type_scat_source
    'C' 'C' 0.0181 0.0091
                         'International Tables Vol C Tables 4.2.6.8 and 6.1.1.4'
    'H' 'H' 0.0000 0.0000
                         'International Tables Vol C Tables 4.2.6.8 and 6.1.1.4'
    'N' 'N' 0.0311 0.0180
                         'International Tables Vol C Tables 4.2.6.8 and 6.1.1.4'
    'F' 'F' 0.0727 0.0534
                         'International Tables Vol C Tables 4.2.6.8 and 6.1.1.4'
_computing_data_collection     'APEX2 (Bruker, 2009)'
_computing_cell_refinement     'SAINT-Plus (Bruker, 2009)'
_computing_data_reduction     'SAINT-Plus (Bruker, 2009)'
_computing_structure_solution     'SHELXS97 (Sheldrick, 2008)'
_computing_structure_refinement     'SHELXL97 (Sheldrick, 2008)'
_computing_molecular_graphics     'Mercury (Macrae <i>et al.</i>, 2008)'
_computing_publication_material     'SHELXL97 (Sheldrick, 2008)'
loop_
    _atom_site_type_symbol
    _atom_site_label
    _atom_site_fract_x
    _atom_site_fract_y
    _atom_site_fract_z
    _atom_site_U_iso_or_equiv
    _atom_site_adp_type
    _atom_site_calc_flag
    _atom_site_refinement_flags
    _atom_site_occupancy
    _atom_site_symmetry_multiplicity
    _atom_site_disorder_assembly
    _atom_site_disorder_group
    F F5 0.4695(2) 0.16122(18) 0.61518(14) 0.0259(4) Uani d . 1 1 . .
    F F4 0.0082(2) 0.5540(2) 0.60896(14) 0.0277(4) Uani d . 1 1 . .
    F F3 0.8754(2) 1.09529(19) 0.57955(14) 0.0311(4) Uani d . 1 1 . .
    F F2 0.8448(2) 1.0637(2) 0.77056(15) 0.0338(5) Uani d . 1 1 . .
    F F6 0.7353(3) -0.0365(2) 1.12881(15) 0.0368(5) Uani d . 1 1 . .
    F F1 1.0813(2) 0.9640(2) 0.68380(16) 0.0329(5) Uani d . 1 1 . .
    N N2 0.7064(3) 0.5860(3) 0.80633(18) 0.0181(5) Uani d . 1 1 . .
    C C8 0.7111(3) 0.4265(3) 0.8934(2) 0.0178(6) Uani d . 1 1 . .
    C C2 0.5326(3) 0.3904(3) 0.6683(2) 0.0186(6) Uani d . 1 1 . .
    H H2 0.6510 0.3520 0.6815 0.022 Uiso calc R 1 1 . .
    C C10 0.5548(4) 0.1787(3) 1.0287(2) 0.0231(6) Uani d . 1 1 . .
    H H10 0.4464 0.1152 1.0651 0.028 Uiso calc R 1 1 . .
    C C7 0.6008(3) 0.6408(3) 0.7159(2) 0.0178(5) Uani d . 1 1 . .
    C C3 0.4110(4) 0.3037(3) 0.6324(2) 0.0188(5) Uani d . 1 1 . .
    C C14 0.7893(3) 0.8337(3) 0.7149(2) 0.0191(6) Uani d . 1 1 . .
    C C4 0.2343(3) 0.3540(3) 0.6116(2) 0.0196(6) Uani d . 1 1 . .
    H H4 0.1552 0.2928 0.5875 0.024 Uiso calc R 1 1 . .
    C C5 0.1808(3) 0.5007(3) 0.6286(2) 0.0196(6) Uani d . 1 1 . .
    N N1 0.8244(3) 0.7042(3) 0.80627(19) 0.0197(5) Uani d . 1 1 . .
    C C16 0.8973(3) 0.9877(3) 0.6872(2) 0.0222(6) Uani d . 1 1 . .
    C C11 0.7271(4) 0.1186(3) 1.0535(2) 0.0252(6) Uani d . 1 1 . .
    C C6 0.2943(3) 0.5943(3) 0.6650(2) 0.0191(6) Uani d . 1 1 . .
    H H6 0.2529 0.6918 0.6763 0.023 Uiso calc R 1 1 . .
    C C1 0.4720(3) 0.5386(3) 0.6844(2) 0.0174(5) Uani d . 1 1 . .
    C C13 0.8827(4) 0.3653(3) 0.9218(2) 0.0230(6) Uani d . 1 1 . .
    H H13 0.9914 0.4288 0.8860 0.028 Uiso calc R 1 1 . .
    C C15 0.6500(3) 0.8044(3) 0.6551(2) 0.0187(6) Uani d . 1 1 . .
    H H15 0.6018 0.8771 0.5902 0.022 Uiso calc R 1 1 . .
    C C9 0.5463(3) 0.3358(3) 0.9483(2) 0.0207(6) Uani d . 1 1 . .
    H H9 0.4315 0.3799 0.9314 0.025 Uiso calc R 1 1 . .
    C C12 0.8922(4) 0.2094(4) 1.0036(2) 0.0276(6) Uani d . 1 1 . .
    H H12 1.0060 0.1672 1.0243 0.033 Uiso calc R 1 1 . .
loop_
    _atom_site_aniso_label
    _atom_site_aniso_U_11
    _atom_site_aniso_U_22
    _atom_site_aniso_U_33
    _atom_site_aniso_U_12
    _atom_site_aniso_U_13
    _atom_site_aniso_U_23
    F5 0.0287(8) 0.0245(8) 0.0340(9) 0.0044(6) -0.0110(6) -0.0196(7)
    F4 0.0148(7) 0.0429(10) 0.0349(9) 0.0067(6) -0.0103(6) -0.0230(8)
    F3 0.0322(9) 0.0291(9) 0.0316(9) -0.0068(7) -0.0084(7) -0.0073(7)
    F2 0.0414(10) 0.0309(9) 0.0371(10) -0.0063(7) -0.0009(7) -0.0241(8)
    F6 0.0465(10) 0.0285(10) 0.0311(9) -0.0012(8) -0.0096(8) -0.0021(7)
    F1 0.0195(8) 0.0299(9) 0.0533(11) -0.0036(6) -0.0088(7) -0.0169(8)
    N2 0.0154(10) 0.0240(12) 0.0198(11) -0.0024(8) -0.0037(8) -0.0131(9)
    C8 0.0225(12) 0.0211(13) 0.0150(11) -0.0015(10) -0.0050(9) -0.0116(10)
    C2 0.0149(11) 0.0263(14) 0.0191(12) 0.0019(10) -0.0053(9) -0.0125(10)
    C10 0.0284(13) 0.0241(14) 0.0184(13) -0.0058(10) 0.0013(10) -0.0113(11)
    C7 0.0135(11) 0.0257(13) 0.0197(12) 0.0001(9) -0.0044(9) -0.0140(10)
    C3 0.0215(12) 0.0192(12) 0.0195(12) 0.0013(9) -0.0033(9) -0.0116(10)
    C14 0.0180(12) 0.0240(13) 0.0197(12) -0.0010(10) -0.0027(9) -0.0135(11)
    C4 0.0178(12) 0.0267(14) 0.0180(12) -0.0040(10) -0.0036(9) -0.0114(10)
    C5 0.0115(11) 0.0315(14) 0.0173(12) 0.0010(10) -0.0032(9) -0.0098(10)
    N1 0.0175(10) 0.0232(12) 0.0227(11) -0.0031(8) -0.0043(8) -0.0127(9)
    C16 0.0202(12) 0.0267(14) 0.0246(14) 0.0011(10) -0.0054(10) -0.0140(11)
    C11 0.0373(16) 0.0224(14) 0.0167(12) 0.0003(11) -0.0061(11) -0.0067(10)
    C6 0.0182(12) 0.0235(13) 0.0194(12) 0.0025(10) -0.0047(9) -0.0116(10)
    C1 0.0157(11) 0.0241(13) 0.0159(12) -0.0018(9) -0.0030(9) -0.0108(10)
    C13 0.0214(13) 0.0283(14) 0.0219(13) -0.0032(10) -0.0057(10) -0.0103(11)
    C15 0.0182(12) 0.0215(13) 0.0208(12) 0.0022(10) -0.0059(9) -0.0116(10)
    C9 0.0180(12) 0.0303(14) 0.0192(12) 0.0001(10) -0.0018(9) -0.0157(11)
    C12 0.0278(14) 0.0321(15) 0.0258(14) 0.0027(11) -0.0109(11) -0.0105(12)
_geom_special_details
;
All s.u.'s (except the s.u. in the dihedral angle between two l.s. planes) are
estimated using the full covariance matrix. The cell s.u.'s are taken into
account individually in the estimation of s.u.'s in distances, angles and
torsion angles; correlations between s.u.'s in cell parameters are only used
when they are defined by crystal symmetry. An approximate (isotropic)
treatment of cell s.u.'s is used for estimating s.u.'s involving l.s. planes.
;
loop_
    _geom_bond_atom_site_label_1
    _geom_bond_atom_site_label_2
    _geom_bond_site_symmetry_2
    _geom_bond_distance
    _geom_bond_publ_flag
    F5 C3 . 1.359(3) ?
    F4 C5 . 1.351(3) ?
    F3 C16 . 1.336(3) ?
    F2 C16 . 1.349(3) ?
    F6 C11 . 1.353(3) ?
    F1 C16 . 1.339(3) ?
    N2 N1 . 1.357(3) ?
    N2 C7 . 1.367(3) ?
    N2 C8 . 1.430(3) ?
    C8 C13 . 1.388(4) ?
    C8 C9 . 1.390(4) ?
    C2 C3 . 1.378(3) ?
    C2 C1 . 1.404(4) ?
    C2 H2 . 0.9300 ?
    C10 C11 . 1.378(4) ?
    C10 C9 . 1.387(4) ?
    C10 H10 . 0.9300 ?
    C7 C15 . 1.390(4) ?
    C7 C1 . 1.478(3) ?
    C3 C4 . 1.376(4) ?
    C14 N1 . 1.329(3) ?
    C14 C15 . 1.399(3) ?
    C14 C16 . 1.483(3) ?
    C4 C5 . 1.383(4) ?
    C4 H4 . 0.9300 ?
    C5 C6 . 1.383(3) ?
    C11 C12 . 1.385(4) ?
    C6 C1 . 1.390(3) ?
    C6 H6 . 0.9300 ?
    C13 C12 . 1.387(4) ?
    C13 H13 . 0.9300 ?
    C15 H15 . 0.9300 ?
    C9 H9 . 0.9300 ?
    C12 H12 . 0.9300 ?
loop_
    _geom_angle_atom_site_label_1
    _geom_angle_atom_site_label_2
    _geom_angle_atom_site_label_3
    _geom_angle_site_symmetry_1
    _geom_angle_site_symmetry_3
    _geom_angle
    _geom_angle_publ_flag
    N1 N2 C7 . . 112.0(2) ?
    N1 N2 C8 . . 118.73(19) ?
    C7 N2 C8 . . 129.3(2) ?
    C13 C8 C9 . . 121.0(2) ?
    C13 C8 N2 . . 118.7(2) ?
    C9 C8 N2 . . 120.3(2) ?
    C3 C2 C1 . . 117.9(2) ?
    C3 C2 H2 . . 121.1 ?
    C1 C2 H2 . . 121.1 ?
    C11 C10 C9 . . 118.7(2) ?
    C11 C10 H10 . . 120.6 ?
    C9 C10 H10 . . 120.6 ?
    N2 C7 C15 . . 106.9(2) ?
    N2 C7 C1 . . 125.3(2) ?
    C15 C7 C1 . . 127.6(2) ?
    F5 C3 C4 . . 118.0(2) ?
    F5 C3 C2 . . 118.2(2) ?
    C4 C3 C2 . . 123.8(2) ?
    N1 C14 C15 . . 113.4(2) ?
    N1 C14 C16 . . 118.8(2) ?
    C15 C14 C16 . . 127.8(2) ?
    C3 C4 C5 . . 116.2(2) ?
    C3 C4 H4 . . 121.9 ?
    C5 C4 H4 . . 121.9 ?
    F4 C5 C4 . . 117.9(2) ?
    F4 C5 C6 . . 118.7(2) ?
    C4 C5 C6 . . 123.4(2) ?
    C14 N1 N2 . . 104.07(19) ?
    F3 C16 F1 . . 107.1(2) ?
    F3 C16 F2 . . 106.1(2) ?
    F1 C16 F2 . . 106.02(19) ?
    F3 C16 C14 . . 111.8(2) ?
    F1 C16 C14 . . 112.6(2) ?
    F2 C16 C14 . . 112.7(2) ?
    F6 C11 C10 . . 118.5(2) ?
    F6 C11 C12 . . 118.7(2) ?
    C10 C11 C12 . . 122.8(3) ?
    C5 C6 C1 . . 118.2(2) ?
    C5 C6 H6 . . 120.9 ?
    C1 C6 H6 . . 120.9 ?
    C6 C1 C2 . . 120.5(2) ?
    C6 C1 C7 . . 119.4(2) ?
    C2 C1 C7 . . 120.0(2) ?
    C12 C13 C8 . . 120.0(2) ?
    C12 C13 H13 . . 120.0 ?
    C8 C13 H13 . . 120.0 ?
    C7 C15 C14 . . 103.6(2) ?
    C7 C15 H15 . . 128.2 ?
    C14 C15 H15 . . 128.2 ?
    C10 C9 C8 . . 119.3(2) ?
    C10 C9 H9 . . 120.3 ?
    C8 C9 H9 . . 120.3 ?
    C11 C12 C13 . . 118.0(2) ?
    C11 C12 H12 . . 121.0 ?
    C13 C12 H12 . . 121.0 ?
loop_
    _geom_torsion_atom_site_label_1
    _geom_torsion_atom_site_label_2
    _geom_torsion_atom_site_label_3
    _geom_torsion_atom_site_label_4
    _geom_torsion_site_symmetry_1
    _geom_torsion_site_symmetry_2
    _geom_torsion_site_symmetry_3
    _geom_torsion_site_symmetry_4
    _geom_torsion
    _geom_torsion_publ_flag
    N1 N2 C8 C13 . . . . -37.8(3) ?
    C7 N2 C8 C13 . . . . 139.9(2) ?
    N1 N2 C8 C9 . . . . 142.0(2) ?
    C7 N2 C8 C9 . . . . -40.3(3) ?
    N1 N2 C7 C15 . . . . -1.2(3) ?
    C8 N2 C7 C15 . . . . -179.0(2) ?
    N1 N2 C7 C1 . . . . 174.1(2) ?
    C8 N2 C7 C1 . . . . -3.7(4) ?
    C1 C2 C3 F5 . . . . 179.2(2) ?
    C1 C2 C3 C4 . . . . 0.0(4) ?
    F5 C3 C4 C5 . . . . -179.2(2) ?
    C2 C3 C4 C5 . . . . 0.0(4) ?
    C3 C4 C5 F4 . . . . 180.0(2) ?
    C3 C4 C5 C6 . . . . -0.4(4) ?
    C15 C14 N1 N2 . . . . 0.5(3) ?
    C16 C14 N1 N2 . . . . -179.3(2) ?
    C7 N2 N1 C14 . . . . 0.5(2) ?
    C8 N2 N1 C14 . . . . 178.55(19) ?
    N1 C14 C16 F3 . . . . 167.2(2) ?
    C15 C14 C16 F3 . . . . -12.5(3) ?
    N1 C14 C16 F1 . . . . 46.5(3) ?
    C15 C14 C16 F1 . . . . -133.1(3) ?
    N1 C14 C16 F2 . . . . -73.3(3) ?
    C15 C14 C16 F2 . . . . 107.0(3) ?
    C9 C10 C11 F6 . . . . -177.9(2) ?
    C9 C10 C11 C12 . . . . 1.4(4) ?
    F4 C5 C6 C1 . . . . -179.7(2) ?
    C4 C5 C6 C1 . . . . 0.7(4) ?
    C5 C6 C1 C2 . . . . -0.6(4) ?
    C5 C6 C1 C7 . . . . 176.2(2) ?
    C3 C2 C1 C6 . . . . 0.3(4) ?
    C3 C2 C1 C7 . . . . -176.5(2) ?
    N2 C7 C1 C6 . . . . 134.5(2) ?
    C15 C7 C1 C6 . . . . -51.2(3) ?
    N2 C7 C1 C2 . . . . -48.6(3) ?
    C15 C7 C1 C2 . . . . 125.7(3) ?
    C9 C8 C13 C12 . . . . 1.8(4) ?
    N2 C8 C13 C12 . . . . -178.4(2) ?
    N2 C7 C15 C14 . . . . 1.4(2) ?
    C1 C7 C15 C14 . . . . -173.8(2) ?
    N1 C14 C15 C7 . . . . -1.2(3) ?
    C16 C14 C15 C7 . . . . 178.5(2) ?
    C11 C10 C9 C8 . . . . 1.3(3) ?
    C13 C8 C9 C10 . . . . -2.9(3) ?
    N2 C8 C9 C10 . . . . 177.3(2) ?
    F6 C11 C12 C13 . . . . 176.8(2) ?
    C10 C11 C12 C13 . . . . -2.4(4) ?
    C8 C13 C12 C11 . . . . 0.8(4) ?
_iucr_refine_instructions_details
;
TITL sreenivas_mt06_0m in P-1
CELL  1.54178   7.2535   8.6686  11.7690   70.909   80.139   88.077
ZERR     2.00   0.0003   0.0004   0.0005    0.001    0.001    0.001
LATT   1
SFAC  C    H    N    F
UNIT  32   16   4    12
MERG   2
OMIT    -4.00 150.00
FMAP   2
PLAN   20
ACTA
HTAB    2.00000
BOND
BOND   $H
CONF
WGHT     0.12120     0.51420
L.S.  20
TEMP    20.00
FVAR     0.29560
MOLE    1
F5    4    0.469537    0.161216    0.615183    11.00000    0.02872    0.02450 =
        0.03395   -0.01959   -0.01099    0.00442
F4    4    0.008165    0.553984    0.608963    11.00000    0.01486    0.04306 =
        0.03493   -0.02307   -0.01026    0.00665
F3    4    0.875359    1.095283    0.579556    11.00000    0.03223    0.02907 =
        0.03162   -0.00723   -0.00843   -0.00681
F2    4    0.844766    1.063705    0.770558    11.00000    0.04148    0.03093 =
        0.03706   -0.02409   -0.00092   -0.00634
F6    4    0.735288   -0.036507    1.128808    11.00000    0.04656    0.02845 =
        0.03112   -0.00207   -0.00960   -0.00122
F1    4    1.081308    0.963968    0.683789    11.00000    0.01948    0.02993 =
        0.05330   -0.01695   -0.00883   -0.00363
N2    3    0.706355    0.586029    0.806333    11.00000    0.01543    0.02405 =
        0.01980   -0.01312   -0.00376   -0.00244
C8    1    0.711083    0.426564    0.893371    11.00000    0.02253    0.02113 =
        0.01499   -0.01161   -0.00498   -0.00157
C2    1    0.532581    0.390383    0.668308    11.00000    0.01498    0.02634 =
        0.01911   -0.01255   -0.00532    0.00187
AFIX   43
H2    2    0.650960    0.351940    0.681463    11.00000   -1.20000
AFIX    0
C10   1    0.554856    0.178707    1.028682    11.00000    0.02845    0.02413 =
        0.01838   -0.01130    0.00129   -0.00582
AFIX   43
H10   2    0.446415    0.115180    1.065113    11.00000   -1.20000
AFIX    0
C7    1    0.600784    0.640804    0.715854    11.00000    0.01348    0.02578 =
        0.01969   -0.01401   -0.00439    0.00006
C3    1    0.411026    0.303724    0.632432    11.00000    0.02155    0.01921 =
        0.01945   -0.01157   -0.00328    0.00123
C14   1    0.789324    0.833711    0.714890    11.00000    0.01809    0.02407 =
        0.01974   -0.01348   -0.00272   -0.00105
C4    1    0.234274    0.353996    0.611612    11.00000    0.01781    0.02675 =
        0.01796   -0.01143   -0.00362   -0.00405
AFIX   43
H4    2    0.155243    0.292822    0.587501    11.00000   -1.20000
AFIX    0
C5    1    0.180833    0.500667    0.628581    11.00000    0.01152    0.03166 =
        0.01735   -0.00988   -0.00321    0.00095
N1    3    0.824399    0.704229    0.806260    11.00000    0.01755    0.02331 =
        0.02272   -0.01277   -0.00423   -0.00313
C16   1    0.897296    0.987688    0.687185    11.00000    0.02023    0.02673 =
        0.02458   -0.01400   -0.00539    0.00106
C11   1    0.727095    0.118553    1.053529    11.00000    0.03733    0.02243 =
        0.01670   -0.00674   -0.00609    0.00032
C6    1    0.294303    0.594291    0.665019    11.00000    0.01826    0.02361 =
        0.01946   -0.01167   -0.00474    0.00248
AFIX   43
H6    2    0.252882    0.691808    0.676265    11.00000   -1.20000
AFIX    0
C1    1    0.471965    0.538587    0.684364    11.00000    0.01577    0.02404 =
        0.01594   -0.01073   -0.00298   -0.00176
C13   1    0.882748    0.365291    0.921779    11.00000    0.02141    0.02831 =
        0.02187   -0.01032   -0.00571   -0.00317
AFIX   43
H13   2    0.991387    0.428751    0.885961    11.00000   -1.20000
AFIX    0
C15   1    0.650013    0.804370    0.655145    11.00000    0.01824    0.02150 =
        0.02081   -0.01154   -0.00595    0.00222
AFIX   43
H15   2    0.601795    0.877051    0.590224    11.00000   -1.20000
AFIX    0
C9    1    0.546292    0.335753    0.948330    11.00000    0.01802    0.03033 =
        0.01921   -0.01574   -0.00174    0.00006
AFIX   43
H9    2    0.431484    0.379838    0.931400    11.00000   -1.20000
AFIX    0
C12   1    0.892206    0.209464    1.003563    11.00000    0.02788    0.03212 =
        0.02585   -0.01049   -0.01093    0.00269
AFIX   43
H12   2    1.005978    0.167198    1.024279    11.00000   -1.20000
AFIX    0
HKLF 4  1.0  1.00  0.00  0.00  0.00  1.00  0.00  0.00  0.00  1.00
END
;
data_New_Global_Publ_Block
_journal_date_recd_electronic     2013-11-25
_journal_date_accepted     2013-12-01
_journal_name_full     'Acta Crystallographica, Section E'
_journal_year     2014
_journal_volume     70
_journal_issue      1
_journal_page_first     o19
_journal_page_last     o19
_journal_paper_category     QO
_journal_paper_doi     10.1107/S1600536813032650
_journal_coeditor_code     WM2788
_publ_contact_author_name     'S Sreenivasa'
_publ_contact_author_address
;
Department of Studies and Research in Chemistry
Tumkur University, Tumkur
Karnataka 572 103, India
;
_publ_contact_author_email     'drsreenivasa@yahoo.co.in'
_publ_contact_author_fax     ?
_publ_contact_author_phone     '+919620230672'
_publ_section_title
;
5-(3,5-Difluorophenyl)-1-(4-fluorophenyl)-3-trifluoromethyl-1<i>H</i>-pyrazole
;
loop_
    _publ_author_name
    _publ_author_footnote
    _publ_author_address
    'Manoj Kumar, Karikere Ekanna' .
;
Department of Studies and Research in Chemistry, U.C.S.,
Tumkur University, Tumkur
Karnataka 572 103, India
;
    'Suchetan, Parameshwar Adimoole' .
;
Department of Studies and Research in Chemistry, U.C.S.,
Tumkur University, Tumkur
Karnataka 572 103, India
;
    'Palakshamurthy, Bandrehalli Siddagangaiah' .
;
Department of Studies and Research in Physics, U.C.S.
Tumkur University, Tumkur
Karnataka 572 103, India
;
    'Madan Kumar, Shankar' .
;
Department of Studies in Physics, University of Mysore,
Manasagangotri, Mysore, India
;
    'Lokanath, Neratur Krishnappagowda' .
;
Department of Studies in Physics, University of Mysore,
Manasagangotri, Mysore, India
;
    'Sreenivasa, Swamy' .
;
Department of Studies and Research in Chemistry, U.C.S.,
Tumkur University, Tumkur
Karnataka 572 103, India
;
