# Supplementary material for: 5-(3,5-Di­fluoro­phen­yl)-1-(4-fluoro­phen­yl)-3-tri­fluoro­methyl-1H-pyrazole
Source: Acta Crystallogr Sect E Struct Rep Online. 2013 Dec 7;70(Pt 1):o19. doi: 10.1107/S1600536813032650 (PMC3914069; doi:10.1107/S1600536813032650)
Supplement: Supplementary file 2 [file e-70-00o19-Isup2.hkl]

#
# h,k,l, Fc-squared, Fo-squared, sigma(Fo-squared) and status flag
#
data_I
_shelx_title ' sreenivas_mt06_0m in P-1'
_shelx_refln_list_code          4
_shelx_F_calc_maximum      122.56
_exptl_crystal_F_000       344.00
_reflns_d_resolution_high  0.8521
 
loop_
 _symmetry_equiv_pos_as_xyz
 'x, y, z'
 '-x, -y, -z'
 
_cell_length_a     7.2535
_cell_length_b     8.6686
_cell_length_c    11.7690
_cell_angle_alpha  70.909
_cell_angle_beta   80.139
_cell_angle_gamma  88.077
 
_shelx_F_squared_multiplier     1.000
 
loop_
 _refln_index_h
 _refln_index_k
 _refln_index_l
 _refln_F_squared_calc
 _refln_F_squared_meas
 _refln_F_squared_sigma
 _refln_observed_status
   1   0   0       14.12       14.76      0.50 o
   2   0   0        3.09        6.40      0.33 o
   3   0   0     1118.12     1194.02     29.41 o
   5   0   0      260.23      225.11     10.22 o
   6   0   0        2.66        2.21      0.54 o
   7   0   0      174.98      192.10      6.16 o
   8   0   0        0.58        0.78      0.32 o
  -8   1   0       17.83       15.82      1.19 o
  -7   1   0       85.30       89.78      3.90 o
  -6   1   0       23.70       24.40      2.43 o
  -5   1   0      331.76      305.39     17.07 o
  -4   1   0     1609.12     1598.05     86.03 o
  -3   1   0     1580.41     1577.12     38.70 o
  -2   1   0     1460.39     1573.69     38.56 o
  -1   1   0     2019.43     2031.06     49.79 o
   0   1   0       15.63       17.52      0.66 o
   1   1   0      757.91      809.42     21.46 o
   2   1   0      348.07      359.69      8.40 o
   3   1   0       55.45       50.65      1.61 o
   4   1   0      125.86      137.79      4.69 o
   5   1   0      224.58      244.60      8.90 o
   6   1   0     1136.08     1239.62     43.87 o
   7   1   0       95.18       99.80      4.12 o
  -8   2   0       78.46       64.89      3.28 o
  -7   2   0      380.04      367.79     17.36 o
  -6   2   0       18.49       15.44      0.85 o
  -4   2   0      120.53      154.48      5.39 o
  -3   2   0       12.48        9.16      0.92 o
  -2   2   0     1164.51     1160.64     28.49 o
  -1   2   0      733.52      761.84     17.69 o
   0   2   0     1480.84     1533.89     37.42 o
   1   2   0     3570.15     3483.37    166.92 o
   2   2   0      426.79      453.40     15.41 o
   4   2   0       70.26       78.98      2.72 o
   5   2   0      739.37      754.27     23.87 o
   6   2   0       38.36       45.15      2.81 o
   7   2   0       52.67       47.35      1.76 o
  -8   3   0        0.32        1.08      0.69 o
  -7   3   0       22.55       18.89      1.35 o
  -6   3   0      100.92      122.04      4.68 o
  -5   3   0        4.68        4.74      0.82 o
  -4   3   0      189.53      240.21      6.84 o
  -3   3   0      289.68      260.10      9.05 o
  -2   3   0     1452.50     1283.40     34.33 o
  -1   3   0      239.35      265.63      7.04 o
   0   3   0      119.53      122.39      2.79 o
   1   3   0     1880.91     2008.54    111.78 o
   2   3   0       83.40       91.30      5.27 o
   3   3   0      301.91      249.19      9.19 o
   4   3   0      279.92      264.63      6.95 o
   5   3   0      127.75      125.83      3.96 o
   6   3   0      610.34      584.76     17.32 o
   7   3   0       74.89       69.81      3.10 o
  -7   4   0       71.31       70.20      3.48 o
  -6   4   0        5.99        6.78      2.53 o
  -5   4   0      194.61      203.89      5.99 o
  -4   4   0       75.97       78.65      2.59 o
  -3   4   0       36.57       37.27      1.35 o
  -2   4   0      187.63      173.56      6.63 o
  -1   4   0      640.75      676.43     22.76 o
   2   4   0      316.09      315.93      9.32 o
   3   4   0      156.10      133.49      3.29 o
   4   4   0        6.68        7.81      0.57 o
   5   4   0       33.28       37.33      1.54 o
   6   4   0        6.79        5.89      0.59 o
   7   4   0       29.41       26.81      2.54 o
  -7   5   0       18.55       17.91      0.94 o
  -5   5   0      317.10      385.32     12.02 o
  -4   5   0      157.58      182.38      5.34 o
  -3   5   0       25.38       31.62      2.46 o
  -2   5   0       19.38       20.09      0.86 o
  -1   5   0      316.77      323.92     15.16 o
   0   5   0      204.83      236.70      6.46 o
   1   5   0        1.74        1.76      0.37 o
   2   5   0      127.70      125.97      3.16 o
   3   5   0      731.76      744.82     16.75 o
   4   5   0       10.53       12.95      0.81 o
   5   5   0      193.06      192.25      5.88 o
   6   5   0        0.26        0.18      0.30 o
   7   5   0        1.44        2.41      0.69 o
  -6   6   0        2.42        2.37      0.72 o
  -5   6   0      158.74      192.30      5.62 o
  -4   6   0       42.88       48.77      1.80 o
  -3   6   0      858.11      992.70     38.54 o
  -2   6   0       15.94       20.54      1.36 o
  -1   6   0      122.10      117.19      3.82 o
   0   6   0       66.13       79.55      2.32 o
   1   6   0      233.40      259.20      6.62 o
   2   6   0      629.22      689.62     16.96 o
   3   6   0       20.75       25.29      1.20 o
   4   6   0       25.43       26.60      1.20 o
   5   6   0       30.33       26.75      1.54 o
   6   6   0       64.63       65.90      2.79 o
  -5   7   0       20.59       26.11      1.37 o
  -4   7   0      141.44      164.70      6.11 o
  -3   7   0        0.21        0.57      0.29 o
  -2   7   0        0.05        0.11      0.57 o
  -1   7   0       69.28       86.58      6.91 o
   0   7   0        1.09        2.36      0.46 o
   1   7   0      303.98      350.78     10.20 o
   2   7   0        1.95        7.10      0.68 o
   3   7   0      286.32      343.12      9.58 o
   4   7   0      168.53      176.08      6.55 o
   5   7   0        0.00        0.34      0.39 o
  -4   8   0       62.89       -0.34      0.80 o
  -3   8   0        0.51        0.40      0.66 o
  -1   8   0       94.45      119.80      4.95 o
   0   8   0      120.79      133.31      5.81 o
   1   8   0       43.29       54.77      2.18 o
   2   8   0       58.87       61.16      2.10 o
   3   8   0        8.61       10.47      0.80 o
   4   8   0       19.65       17.42      1.00 o
  -3   9   0       18.20       -0.34      0.80 o
   0   9   0       21.89       28.24      2.86 o
   1   9   0        0.91        2.26      0.50 o
   2   9   0        1.03        1.26      0.97 o
  -1  -9   1        7.80       14.20      1.55 o
   0  -9   1        8.25        4.24      1.83 o
   1  -9   1       14.63       -0.46      1.03 o
   2  -9   1       18.12        0.11      1.15 o
  -2  -8   1       71.38       84.90      4.47 o
  -1  -8   1        4.39        6.41      0.84 o
   0  -8   1        2.99        3.52      0.83 o
   1  -8   1      510.30      604.78     19.28 o
   2  -8   1        4.35        4.78      0.86 o
   4  -8   1        0.35       -0.25      0.57 o
  -5  -7   1       10.97       14.36      1.34 o
  -4  -7   1       35.64       36.38      1.85 o
  -3  -7   1       17.03       21.47      1.32 o
  -2  -7   1        1.11        1.48      0.44 o
  -1  -7   1       93.59      115.66      3.56 o
   0  -7   1       13.30       15.76      1.01 o
   1  -7   1       18.24       24.64      1.60 o
   2  -7   1       26.70       34.01      2.18 o
   3  -7   1        2.06        3.71      0.71 o
   4  -7   1        7.12        7.78      0.76 o
   5  -7   1        1.94        2.36      0.63 o
  -5  -6   1      107.67      107.44      4.41 o
  -4  -6   1      207.67      217.30      8.36 o
  -3  -6   1      252.69      299.44     10.44 o
  -2  -6   1      331.11      365.19     10.23 o
  -1  -6   1       24.38       30.20      1.32 o
   0  -6   1       58.59       68.83      2.25 o
   1  -6   1       73.53       88.22      4.10 o
   2  -6   1       16.99       14.67      0.77 o
   3  -6   1        0.25        1.37      0.40 o
   5  -6   1       33.81       40.84      1.62 o
  -6  -5   1        3.07        2.96      0.52 o
  -5  -5   1      293.22      292.28     11.00 o
  -4  -5   1       11.89        9.67      0.88 o
  -3  -5   1       76.04       70.67      2.46 o
  -2  -5   1       73.25       69.00      2.08 o
  -1  -5   1       29.69       36.40      1.28 o
   0  -5   1      233.75      248.23      6.27 o
   1  -5   1      398.99      391.84     11.72 o
   2  -5   1      880.57      896.09     23.95 o
   3  -5   1        6.92        5.00      0.55 o
   4  -5   1       42.25       49.69      2.09 o
   5  -5   1        0.86        0.65      0.27 o
   6  -5   1       40.51       36.18      1.67 o
   7  -5   1       18.75       13.90      1.15 o
  -7  -4   1       46.30       40.75      2.19 o
  -6  -4   1        0.17        0.26      0.35 o
  -5  -4   1       18.25       22.37      1.42 o
  -4  -4   1        5.16        4.41      0.71 o
  -3  -4   1      342.61      321.54      9.36 o
  -2  -4   1        3.44        6.46      0.42 o
  -1  -4   1      752.78      720.97     26.64 o
   1  -4   1      435.07      471.06     22.57 o
   2  -4   1      319.79      340.59      9.23 o
   3  -4   1        0.04        1.76      0.41 o
   4  -4   1        7.98       12.57      0.75 o
   5  -4   1       23.84       24.86      1.15 o
   7  -4   1       73.27       67.75      3.13 o
  -7  -3   1       71.57       70.30      4.42 o
  -6  -3   1        2.53        2.84      0.52 o
  -5  -3   1       31.09       38.13      1.41 o
  -4  -3   1       26.80       26.48      1.49 o
  -3  -3   1      253.84      205.66      5.79 o
  -2  -3   1      252.06      280.67     15.01 o
  -1  -3   1      453.89      518.06     19.28 o
   0  -3   1       44.31       47.07      1.45 o
   1  -3   1       28.78       31.39      1.76 o
   2  -3   1      366.25      361.54     26.58 o
   3  -3   1      165.40      160.91      6.05 o
   4  -3   1     1119.49     1187.92     32.10 o
   5  -3   1       20.17       25.67      1.37 o
   6  -3   1      137.25      133.61      5.08 o
   7  -3   1       29.63       26.65      1.93 o
   8  -3   1       20.30       15.66      0.95 o
  -7  -2   1       53.41       54.46      2.23 o
  -6  -2   1      408.75      454.75     14.68 o
  -5  -2   1        4.47        6.19      0.63 o
  -4  -2   1        9.54       15.00      0.88 o
  -2  -2   1     1789.79     1885.76     84.29 o
  -1  -2   1     2176.07     2352.51     64.41 o
   0  -2   1     1172.29     1329.76     32.25 o
   1  -2   1      178.39      167.72      5.21 o
   2  -2   1        2.06        3.01      0.28 o
   3  -2   1      129.38      142.52      5.51 o
   4  -2   1      101.71      105.00      3.22 o
   5  -2   1        0.01        0.16      0.25 o
   6  -2   1       11.83        5.42      1.08 o
   7  -2   1      288.98      277.79     15.55 o
   8  -2   1        3.64        6.56      0.81 o
  -8  -1   1       66.56       58.78      2.78 o
  -7  -1   1        2.53        3.92      0.74 o
  -6  -1   1       34.22       37.68      1.93 o
  -5  -1   1      241.78      245.78      8.11 o
  -4  -1   1       19.43       28.84      1.96 o
  -3  -1   1     1846.35     1867.17     87.98 o
  -2  -1   1      271.00      310.31      8.37 o
  -1  -1   1      947.75     1016.00     32.79 o
   0  -1   1      485.90      554.67     12.22 o
   1  -1   1      614.97      677.79     18.94 o
   2  -1   1     1611.60     1637.36     40.10 o
   3  -1   1      149.53      155.38      4.04 o
   5  -1   1      901.77      944.52     33.02 o
   6  -1   1       65.03       73.88      3.30 o
   7  -1   1        0.06        0.59      0.32 o
   8  -1   1       15.03       18.09      1.12 o
  -8   0   1        4.05        2.57      0.36 o
  -7   0   1       54.47       60.94      2.33 o
  -6   0   1      104.59      126.44      5.12 o
  -5   0   1     1282.23     1229.38     40.05 o
  -4   0   1       43.62       19.91      1.38 o
  -3   0   1      121.50      122.40      6.76 o
  -2   0   1      129.32      142.87      3.64 o
   0   0   1      272.29      287.91     12.13 o
   1   0   1     1370.06     1404.91     39.21 o
   2   0   1     1887.58     1955.04     47.78 o
   3   0   1        9.52       10.77      0.44 o
   5   0   1      291.11      305.96     11.95 o
   6   0   1       54.27       51.44      3.06 o
   7   0   1       62.21       72.56      3.65 o
   8   0   1       35.01       33.43      1.72 o
  -8   1   1       68.89       67.69      2.69 o
  -7   1   1      127.01      135.42      4.49 o
  -6   1   1      105.90      114.84      3.81 o
  -5   1   1      232.69      247.64     11.98 o
  -4   1   1      330.18      343.57     16.15 o
  -3   1   1      310.28      371.33      9.35 o
  -2   1   1     2606.06     2724.22     66.51 o
  -1   1   1     1575.54     1708.56     41.85 o
   0   1   1        2.38       -0.19      0.09 o
   1   1   1       47.82       51.65      1.47 o
   2   1   1      919.05      940.34     21.59 o
   3   1   1       46.12       55.38      1.46 o
   4   1   1     1078.50     1015.89     53.90 o
   5   1   1     1186.25     1174.31     32.52 o
   6   1   1       93.66      103.75      3.38 o
   7   1   1        0.57        1.49      0.62 o
   8   1   1        0.75        0.50      0.33 o
  -8   2   1       29.43       29.64      3.67 o
  -7   2   1       32.91       28.67      1.27 o
  -6   2   1        5.11       11.35      1.13 o
  -5   2   1      121.56      132.98      4.58 o
  -4   2   1       43.80       37.75      1.19 o
  -3   2   1      323.84      352.04     13.20 o
  -2   2   1      124.07      122.82      3.21 o
  -1   2   1     1338.01     1414.76     34.50 o
   0   2   1       26.02       26.77      0.86 o
   1   2   1      292.26      293.53     11.77 o
   2   2   1     2404.76     2397.90    206.43 o
   3   2   1        0.22       -0.23      0.57 o
   4   2   1       66.78       60.58      1.98 o
   5   2   1       76.13       76.37      2.52 o
   6   2   1      217.56      224.74      7.29 o
   7   2   1      697.28      689.81     40.73 o
   8   2   1        5.52        6.37      0.54 o
  -7   3   1       52.73       45.48      2.83 o
  -6   3   1       24.22       24.56      1.32 o
  -5   3   1        1.44        2.48      0.65 o
  -4   3   1      228.17      245.46      6.97 o
  -3   3   1        6.71        5.82      0.63 o
  -2   3   1        0.00        3.07      1.15 o
  -1   3   1       57.70       67.99      1.96 o
   0   3   1      354.77      424.95     10.36 o
   1   3   1       55.55       59.20      2.42 o
   3   3   1     4508.53     4025.78    266.80 o
   4   3   1      147.11      145.71      4.81 o
   5   3   1       49.52       58.62      2.26 o
   6   3   1     1123.80     1115.97     30.99 o
   7   3   1       78.69       81.48      3.60 o
   8   3   1        8.03       11.38      1.55 o
  -7   4   1        2.12        3.93      0.51 o
  -6   4   1        0.60        1.22      0.35 o
  -5   4   1        0.18        1.62      0.51 o
  -4   4   1      136.06      139.79      4.18 o
  -3   4   1       14.67       16.83      0.88 o
  -2   4   1       86.78       84.19      3.44 o
  -1   4   1       20.37       27.01      1.22 o
   0   4   1      832.23      855.35     29.74 o
   1   4   1       18.30       19.82      1.49 o
   2   4   1      582.75      556.28     21.94 o
   3   4   1       21.44       25.23      0.84 o
   4   4   1        0.03        2.06      0.92 o
   5   4   1       60.38       58.28      1.89 o
   6   4   1       69.52       67.80      2.36 o
   7   4   1       44.31       44.06      4.12 o
  -7   5   1       50.99       49.13      2.41 o
  -6   5   1       72.76       78.43      3.12 o
  -5   5   1      423.22      494.48     13.72 o
  -4   5   1      390.69      436.42     12.07 o
  -3   5   1        0.34        1.35      0.52 o
  -2   5   1     1643.68     1743.36     50.66 o
  -1   5   1      691.62      786.60     28.16 o
   0   5   1        1.94        2.29      0.51 o
   1   5   1      154.77      156.91      3.79 o
   2   5   1       76.96       77.36      2.06 o
   3   5   1      121.18      125.40      3.18 o
   4   5   1      146.85      156.84      3.91 o
   5   5   1       39.16       37.69      1.40 o
   6   5   1        1.71        1.47      0.32 o
   7   5   1       85.83       78.23      3.06 o
  -6   6   1      184.65      217.03     10.77 o
  -5   6   1       48.69       60.24      3.49 o
  -4   6   1      268.64      307.42      9.60 o
  -3   6   1      335.98      422.19     14.58 o
  -2   6   1       92.70      105.67      4.98 o
  -1   6   1        0.01        2.49      2.18 o
   0   6   1       21.74       27.39      1.13 o
   1   6   1      200.68      217.67      5.56 o
   2   6   1      231.45      246.61      6.38 o
   3   6   1       11.44       13.84      0.73 o
   4   6   1        2.94        3.81      0.61 o
   5   6   1        9.84       12.10      0.74 o
   6   6   1        1.89        3.28      0.40 o
  -5   7   1        2.39        3.79      0.52 o
  -4   7   1      202.42      236.35      8.50 o
  -3   7   1      154.72      187.36      7.90 o
  -2   7   1      162.41      196.12      9.74 o
  -1   7   1       98.17      126.40      6.83 o
   0   7   1       66.72       72.95      2.39 o
   1   7   1       65.35       70.86      2.18 o
   2   7   1     1001.15     1141.82     30.36 o
   3   7   1      873.73      960.43     23.36 o
   4   7   1       17.60       24.00      1.12 o
  -4   8   1       71.85       85.77      6.76 o
  -2   8   1       55.72       64.84      3.89 o
  -1   8   1      147.53      190.34      7.54 o
   0   8   1       25.07       32.12      1.71 o
   1   8   1       95.34      121.54      3.68 o
   2   8   1      225.21      288.01      8.07 o
   3   8   1        0.98        0.65      0.35 o
   4   8   1        0.74        1.30      0.35 o
  -1   9   1       54.18       83.86      4.70 o
   0   9   1        4.88        4.08      0.61 o
   1   9   1       26.98       36.89      2.62 o
   2   9   1        6.43        9.90      1.31 o
   3   9   1       11.77       12.26      2.98 o
  -3  -8   2      195.90      260.66     18.39 o
  -2  -8   2       27.41       32.34      2.09 o
  -1  -8   2       61.93       36.20      5.38 o
   0  -8   2        3.33        2.52      0.88 o
   3  -8   2       18.78       -0.06      1.09 o
   4  -8   2       10.45        0.57      1.03 o
  -4  -7   2       24.79       27.87      1.45 o
  -3  -7   2       23.04       23.86      1.90 o
  -2  -7   2      121.45      155.91      6.19 o
  -1  -7   2       52.62       79.08      4.34 o
   0  -7   2      288.27      369.24     17.08 o
   1  -7   2      147.42      173.93      8.38 o
   2  -7   2      252.18      291.77     11.44 o
   3  -7   2        0.40       -0.13      0.45 o
   4  -7   2        0.21        0.12      0.21 o
   5  -7   2       44.02       47.15      2.22 o
  -5  -6   2        9.76       10.64      1.01 o
  -4  -6   2        7.59        7.80      1.09 o
  -3  -6   2      156.70      176.55      6.97 o
  -2  -6   2       98.98      108.06      4.20 o
  -1  -6   2      225.56      270.26      9.54 o
   0  -6   2      176.83      196.21      8.09 o
   1  -6   2        9.59       14.89      0.91 o
   2  -6   2      135.69      161.88      5.68 o
   3  -6   2      185.26      218.85      7.00 o
   5  -6   2        0.71        1.37      0.46 o
   6  -6   2      103.59      130.57      5.61 o
  -6  -5   2        5.40        4.98      0.56 o
  -5  -5   2       69.54       73.09      3.21 o
  -4  -5   2       18.02       18.37      1.21 o
  -3  -5   2      428.51      460.87     15.50 o
  -2  -5   2        2.56        5.42      0.63 o
  -1  -5   2       90.78      100.30      3.88 o
   0  -5   2     1160.39     1245.90     40.66 o
   1  -5   2      182.13      190.51      6.47 o
   2  -5   2        5.03        7.78      0.52 o
   3  -5   2       11.68       10.44      0.75 o
   4  -5   2     1632.77     1885.90     58.63 o
   5  -5   2      104.05      135.70      4.12 o
   7  -5   2        7.66        8.10      0.68 o
  -6  -4   2      127.57      115.75      4.69 o
  -5  -4   2      140.03      148.46      5.97 o
  -4  -4   2      128.84      129.04      5.23 o
  -3  -4   2      633.84      635.89     21.08 o
  -2  -4   2       48.82       49.01      2.11 o
  -1  -4   2      129.44      139.54      5.35 o
   0  -4   2       11.98       12.70      1.05 o
   1  -4   2      250.44      248.92     12.15 o
   2  -4   2       50.46       58.97      2.56 o
   3  -4   2       71.57       60.11      2.24 o
   4  -4   2      165.86      209.10      8.40 o
   5  -4   2      453.71      520.12     17.87 o
   7  -4   2        2.61        1.54      0.32 o
  -7  -3   2      384.71      371.27     13.74 o
  -6  -3   2       63.24       72.26      2.42 o
  -5  -3   2        9.49       11.60      0.89 o
  -4  -3   2      168.87      171.64      5.90 o
  -3  -3   2      132.83      130.27      4.22 o
  -2  -3   2      126.33      109.18      5.35 o
   0  -3   2     2247.64     2361.71    106.01 o
   1  -3   2      686.41      806.50     24.27 o
   3  -3   2       22.22       26.85      2.41 o
   4  -3   2      123.09      127.65      3.88 o
   5  -3   2       14.25       12.83      0.90 o
   6  -3   2        0.04        0.37      0.32 o
   7  -3   2        2.26        1.81      0.38 o
  -7  -2   2      234.48      234.26      7.23 o
  -6  -2   2      131.00      143.24      4.75 o
  -5  -2   2       39.22       49.76      2.40 o
  -4  -2   2      249.94      252.54      8.33 o
  -3  -2   2        4.26        3.29      0.57 o
  -2  -2   2       82.28       76.48      2.96 o
  -1  -2   2       20.81       17.08      0.63 o
   0  -2   2       91.93      108.53      3.24 o
   1  -2   2        5.27        9.86      0.51 o
   2  -2   2      160.43      158.00      4.89 o
   4  -2   2        6.19        9.79      0.67 o
   6  -2   2       52.84       41.28      1.92 o
   7  -2   2        9.25       10.66      0.72 o
   8  -2   2      118.27      122.86      6.44 o
  -7  -1   2       23.48       24.93      1.19 o
  -6  -1   2       19.79       21.26      1.15 o
  -5  -1   2        8.97       15.12      2.06 o
  -4  -1   2        0.10        0.48      0.29 o
  -3  -1   2      174.84      177.33      8.82 o
  -2  -1   2        3.94        7.80      0.81 o
  -1  -1   2     6385.44     5857.41    243.98 o
   0  -1   2      154.83      181.99      4.67 o
   1  -1   2      452.61      520.25     15.76 o
   2  -1   2       52.49       68.56      2.36 o
   3  -1   2     2587.96     2725.95    104.25 o
   5  -1   2        4.97        6.21      0.53 o
   6  -1   2       38.19       34.97      2.23 o
   7  -1   2       48.73       51.38      2.63 o
   8  -1   2       30.28       29.50      1.99 o
  -8   0   2       76.32       58.72      3.95 o
  -7   0   2      284.58      296.94      9.18 o
  -6   0   2       72.18       81.50      2.95 o
  -5   0   2       41.16       56.22      3.29 o
  -4   0   2        3.39        9.47      0.97 o
  -3   0   2      120.10      120.17      6.07 o
  -2   0   2      789.85      831.28     24.07 o
   0   0   2      990.92     1009.49     32.73 o
   1   0   2      778.71      836.34     27.95 o
   2   0   2      194.98      197.67      5.65 o
   3   0   2        2.28        1.26      0.20 o
   5   0   2      227.85      228.59     11.11 o
   6   0   2        0.35        1.88      0.46 o
   7   0   2       35.16       36.22      1.64 o
   8   0   2        2.33        3.17      0.50 o
  -7   1   2       41.03       39.60      1.66 o
  -6   1   2      163.06      170.44      5.07 o
  -5   1   2       20.40       22.56      1.31 o
  -4   1   2       21.10       31.36      2.84 o
  -3   1   2     1952.54     2005.90     94.74 o
  -2   1   2      219.36      212.74      6.37 o
  -1   1   2    15020.87    10942.52    346.81 o
   0   1   2       94.87       91.86      4.45 o
   1   1   2     7226.19     5906.19    232.53 o
   2   1   2        1.44        2.95      0.21 o
   3   1   2      319.13      315.91      8.29 o
   4   1   2       45.39       30.98      2.22 o
   5   1   2        2.99        6.05      0.68 o
   6   1   2       85.66       91.47      3.70 o
   7   1   2        0.15        0.59      0.44 o
   8   1   2       62.12       59.15      2.45 o
  -7   2   2       15.36       21.85      1.09 o
  -6   2   2       44.72       47.30      1.87 o
  -5   2   2      186.05      199.25      8.14 o
  -4   2   2       77.82       92.84      2.54 o
  -2   2   2     1572.12     1617.79     40.48 o
  -1   2   2       28.80       20.20      0.96 o
   0   2   2     3237.60     2874.11    158.02 o
   1   2   2       31.80       36.82      1.61 o
   2   2   2     2355.45     2441.17     74.91 o
   3   2   2        7.12        6.34      0.31 o
   4   2   2       64.65       63.71      2.65 o
   5   2   2     1288.65     1207.33     56.52 o
   6   2   2       43.27       49.01      2.06 o
   7   2   2      468.33      467.77     14.93 o
   8   2   2       93.02       92.69      3.74 o
  -7   3   2        0.33        0.26      0.32 o
  -6   3   2       96.08       95.77      3.20 o
  -5   3   2        1.39        2.36      0.34 o
  -4   3   2      134.67      136.33      4.34 o
  -3   3   2      650.34      637.51     19.08 o
  -2   3   2      284.21      260.16      7.19 o
  -1   3   2      370.38      407.74     11.49 o
   0   3   2        5.51        6.35      0.38 o
   1   3   2      214.01      254.66      8.83 o
   2   3   2      508.21      528.55     28.81 o
   4   3   2      637.61      604.63     18.57 o
   5   3   2      302.47      290.93      9.27 o
   6   3   2        3.56        4.77      0.70 o
   7   3   2        4.24        6.95      1.31 o
   8   3   2       23.00       18.36      2.58 o
  -7   4   2        1.02        0.55      0.31 o
  -6   4   2        1.89        1.30      0.35 o
  -5   4   2      162.01      158.04      4.74 o
  -4   4   2        0.57        0.60      0.21 o
  -3   4   2       17.77        9.37      0.62 o
  -2   4   2      311.78      319.50     14.78 o
  -1   4   2      122.43      102.47      3.84 o
   0   4   2      586.45      627.17     19.76 o
   1   4   2     1130.42     1151.99     59.46 o
   3   4   2      288.06      256.41      5.62 o
   4   4   2       71.15       66.28      1.72 o
   5   4   2        1.23        0.85      0.26 o
   6   4   2      196.31      187.49      5.70 o
   7   4   2       44.50       47.00      1.98 o
  -7   5   2        1.47        3.21      0.41 o
  -6   5   2       20.85       18.64      1.07 o
  -5   5   2       40.34       42.52      1.64 o
  -4   5   2      594.74      652.25     19.76 o
  -3   5   2       10.10        9.62      0.70 o
  -2   5   2      448.17      416.41     12.52 o
  -1   5   2      235.07      233.07      8.66 o
   0   5   2      842.88      800.45     20.80 o
   1   5   2       66.83       76.73      2.14 o
   2   5   2        0.16        0.36      0.17 o
   3   5   2      149.37      133.29      3.33 o
   4   5   2       74.20       70.87      1.99 o
   5   5   2        0.61        0.27      0.23 o
   6   5   2      181.94      178.65      6.08 o
   7   5   2       32.30       28.35      1.33 o
  -6   6   2       16.38       17.79      2.81 o
  -5   6   2       34.86       39.49      1.69 o
  -4   6   2      546.78      651.58     19.56 o
  -3   6   2        0.02        0.61      0.31 o
  -2   6   2       39.44       48.92      4.41 o
  -1   6   2        6.86       10.31      0.72 o
   0   6   2      492.58      489.74     13.00 o
   1   6   2      112.48      113.30      3.36 o
   2   6   2      683.96      724.77     16.39 o
   3   6   2      107.37      116.10      3.02 o
   4   6   2       18.00       18.81      0.84 o
   5   6   2      106.41      103.49      3.06 o
   6   6   2       17.89       11.68      0.82 o
  -5   7   2        1.41        3.16      0.50 o
  -4   7   2      164.50      206.87      7.57 o
  -3   7   2       80.87       93.47      3.85 o
  -2   7   2       30.80       35.17      2.52 o
  -1   7   2       94.10      109.47      3.69 o
   0   7   2      163.39      178.95      5.10 o
   1   7   2        0.57        1.10      0.31 o
   2   7   2       30.92       30.62      1.20 o
   3   7   2        2.33        2.76      0.55 o
   4   7   2       71.16       67.93      2.40 o
   5   7   2        3.06        6.18      0.65 o
   6   7   2       52.51       51.55      4.24 o
  -4   8   2        0.95        0.89      0.52 o
  -3   8   2       38.06       42.16      3.32 o
  -2   8   2      354.92      429.70     20.16 o
  -1   8   2      232.27      281.81     13.52 o
   0   8   2       22.81       26.31      1.48 o
   1   8   2      427.76      515.35     13.78 o
   2   8   2      759.38      902.82     21.72 o
   3   8   2        9.71        9.75      0.77 o
   4   8   2       39.06       36.95      1.40 o
   5   8   2        0.05        0.46      0.32 o
  -3   9   2       92.51      119.94      6.07 o
  -1   9   2       35.78       44.68      2.98 o
   1   9   2       71.23       77.19      3.76 o
   2   9   2       19.88       23.83      1.30 o
   3   9   2       47.29       46.58      1.73 o
  -2  -8   3        0.18        0.00      0.32 o
  -1  -8   3       86.14       43.88      5.96 o
   0  -8   3        2.15        1.24      0.44 o
   1  -8   3        2.77        1.27      1.04 o
   3  -8   3       22.18        0.28      1.04 o
  -4  -7   3       43.19       54.19      4.58 o
  -3  -7   3        0.04        0.26      0.39 o
  -2  -7   3       91.17      120.92      9.51 o
  -1  -7   3       25.70       18.21      3.89 o
   0  -7   3       63.24       24.52      4.35 o
   1  -7   3       74.15       36.66      5.50 o
   4  -7   3        2.45        0.72      1.12 o
   5  -7   3        1.89       -0.23      1.49 o
  -5  -6   3       22.28       21.87      1.51 o
  -4  -6   3        1.33        1.01      0.49 o
  -3  -6   3       69.17       89.42      7.22 o
  -2  -6   3        3.71        3.00      0.55 o
  -1  -6   3      153.79      173.94      6.81 o
   0  -6   3      124.17      135.52      7.73 o
   1  -6   3        0.85        1.23      0.88 o
   2  -6   3        5.05        6.37      0.87 o
   3  -6   3      254.04      299.06      9.47 o
   6  -6   3       64.24       70.38      8.88 o
  -5  -5   3       36.18       39.20      2.48 o
  -4  -5   3       25.14       25.31      1.52 o
  -3  -5   3      309.05      333.81     12.49 o
  -2  -5   3      218.55      246.20      9.38 o
  -1  -5   3      253.74      235.45     10.22 o
   0  -5   3      561.18      605.05     21.86 o
   1  -5   3       17.83       17.67      2.06 o
   2  -5   3      265.94      302.76     10.49 o
   3  -5   3       76.07       85.14      3.05 o
   4  -5   3       77.36       90.19      4.30 o
   5  -5   3        3.15        1.74      0.47 o
   6  -5   3        0.04        0.17      0.27 o
  -6  -4   3      251.53      234.61     14.66 o
  -5  -4   3        8.18        9.05      0.91 o
  -4  -4   3       17.20       17.66      1.12 o
  -3  -4   3      222.20      217.15     10.62 o
  -2  -4   3      141.00      131.53      4.82 o
  -1  -4   3       53.51       41.57      1.85 o
   0  -4   3      232.38      207.89      7.09 o
   1  -4   3       47.99       50.46      2.77 o
   2  -4   3       48.88       48.09      1.93 o
   3  -4   3       45.11       48.17      2.10 o
   4  -4   3       98.73      108.81      3.41 o
   7  -4   3       60.32       62.39      2.50 o
  -7  -3   3       88.25       81.34      5.50 o
  -6  -3   3      169.12      164.83      5.28 o
  -5  -3   3      479.44      476.02     13.19 o
  -4  -3   3        3.90        5.00      0.55 o
  -3  -3   3       96.28       91.05      4.18 o
  -2  -3   3        6.35        7.44      0.70 o
  -1  -3   3      199.69      178.77     13.12 o
   0  -3   3      692.53      824.16     61.46 o
   1  -3   3       20.89       13.98      1.72 o
   2  -3   3      767.85      791.13     53.04 o
   3  -3   3       53.18       64.00      4.17 o
   4  -3   3      145.78      182.70      5.40 o
   5  -3   3       29.61       40.61      1.93 o
   6  -3   3       31.81       27.69      1.69 o
   7  -3   3      130.31      116.37      4.47 o
  -7  -2   3      141.32      131.17      5.95 o
  -6  -2   3       21.45       24.93      1.21 o
  -5  -2   3       32.38       35.05      1.44 o
  -4  -2   3       19.74       20.82      1.17 o
  -3  -2   3        8.03        6.17      0.56 o
  -2  -2   3        7.53        9.16      1.03 o
  -1  -2   3       13.86       15.18      0.70 o
   0  -2   3      205.60      226.48      7.49 o
   1  -2   3      403.48      403.99      9.44 o
   2  -2   3        1.93        2.63      0.80 o
   5  -2   3       26.50        8.59      1.83 o
   6  -2   3       68.94       74.08      3.06 o
   7  -2   3      293.34      262.00      7.31 o
   8  -2   3       52.32       43.07      3.21 o
  -7  -1   3        0.99        1.06      0.36 o
  -6  -1   3       18.37       19.23      1.04 o
  -5  -1   3       62.72       68.34      2.50 o
  -4  -1   3       19.34       24.11      1.58 o
  -3  -1   3      896.82      913.14     45.71 o
  -2  -1   3      320.88      293.33      8.05 o
  -1  -1   3      675.29      744.93     29.48 o
   0  -1   3     2622.59     2753.42     79.44 o
   1  -1   3      864.47      950.41     24.88 o
   2  -1   3      189.52      224.63      5.99 o
   5  -1   3       74.78       89.81      3.54 o
   6  -1   3        4.97        7.01      0.55 o
   7  -1   3       83.08       86.78      3.20 o
   8  -1   3       42.30       40.20      1.61 o
  -7   0   3       89.80       89.79      3.11 o
  -6   0   3      208.88      224.28      9.85 o
  -5   0   3      126.00      142.92      4.69 o
  -4   0   3      283.00      279.09      9.01 o
  -2   0   3     2688.40     2570.08     73.95 o
  -1   0   3     3415.93     3326.85    191.00 o
   0   0   3     8320.85     6861.35    285.49 o
   1   0   3      360.63      355.41     14.09 o
   2   0   3     1774.76     1804.68     50.49 o
   3   0   3      916.17      955.58     26.92 o
   4   0   3      502.44      504.05     19.41 o
   5   0   3       26.16       29.00      1.53 o
   6   0   3        5.46        7.59      0.76 o
   7   0   3        7.32        7.55      0.70 o
   8   0   3       47.12       43.97      2.02 o
  -7   1   3      149.70      149.06      4.85 o
  -6   1   3       71.84       77.47      2.81 o
  -5   1   3      541.05      495.35     20.49 o
  -4   1   3      212.67      212.72      9.36 o
  -2   1   3      100.05      110.32      4.43 o
  -1   1   3      157.11      156.51      8.16 o
   0   1   3     1658.81     1597.25     86.15 o
   1   1   3     1131.61     1225.90     47.97 o
   2   1   3      124.81      139.74      3.81 o
   3   1   3      762.43      731.48     22.29 o
   4   1   3      271.50      274.59      8.86 o
   5   1   3       36.90       44.81      1.66 o
   6   1   3     1550.83     1686.39     47.04 o
   7   1   3        0.01        0.61      0.33 o
   8   1   3       27.00       26.92      4.18 o
  -7   2   3        6.28        6.37      0.54 o
  -6   2   3        8.64       10.45      0.78 o
  -5   2   3        0.07        0.31      0.19 o
  -3   2   3        9.35       21.54      2.06 o
  -2   2   3      519.85      518.60     15.23 o
  -1   2   3     2916.32     2686.81     77.30 o
   0   2   3     1136.63     1183.98     49.92 o
   1   2   3     1698.32     1807.56     61.71 o
   2   2   3     2356.49     2534.33     77.87 o
   3   2   3      310.00      325.55     12.81 o
   4   2   3      202.88      213.16      6.86 o
   5   2   3        7.98        6.53      0.60 o
   6   2   3      431.91      433.14     17.54 o
   7   2   3      615.63      635.46     22.82 o
   8   2   3       47.53       40.28      1.90 o
  -7   3   3        7.87        9.38      0.66 o
  -6   3   3      398.29      389.20     11.52 o
  -5   3   3      513.82      528.29     15.45 o
  -4   3   3      942.33      954.67     23.17 o
  -3   3   3      299.06      292.91      7.80 o
  -2   3   3      505.75      519.06     27.26 o
  -1   3   3      477.20      462.59     22.79 o
   0   3   3       64.00       65.01      2.29 o
   1   3   3      421.82      398.69     13.98 o
   2   3   3      530.08      630.42     23.79 o
   5   3   3      367.32      379.62     13.88 o
   6   3   3      754.66      760.88     27.29 o
   7   3   3       56.36       60.54      2.60 o
   8   3   3       52.82       47.26      2.12 o
  -7   4   3        1.41        1.01      0.28 o
  -6   4   3       52.50       55.02      2.34 o
  -5   4   3      189.72      194.73      9.00 o
  -4   4   3      317.35      325.28     11.25 o
  -3   4   3      113.57      111.64      4.61 o
  -2   4   3       23.31       27.04      1.30 o
  -1   4   3      762.41      649.01     36.37 o
   0   4   3       53.67       44.99      2.18 o
   1   4   3     1931.30     1768.19    125.78 o
   3   4   3      138.07      127.61      2.90 o
   4   4   3      138.38      159.90      3.92 o
   5   4   3       97.38       89.63      3.00 o
   6   4   3        9.59        9.37      0.69 o
   7   4   3        0.31        0.49      0.28 o
  -7   5   3        7.70        5.61      1.26 o
  -6   5   3        1.17        1.18      0.43 o
  -5   5   3      737.62      821.70     24.59 o
  -4   5   3      133.70      138.61      4.65 o
  -3   5   3        8.60       10.31      0.71 o
  -2   5   3       13.97       10.26      0.74 o
  -1   5   3       57.62       55.37      1.69 o
   0   5   3        1.70        3.22      0.33 o
   1   5   3      261.95      267.20      5.90 o
   2   5   3       20.74       22.27      0.69 o
   3   5   3      130.52      120.84      2.87 o
   4   5   3       28.26       26.86      1.06 o
   5   5   3       13.77       10.70      0.75 o
   6   5   3       39.24       47.26      2.40 o
   7   5   3       93.35       85.96      3.17 o
  -6   6   3        2.24        1.75      0.64 o
  -5   6   3       86.89       92.45      4.29 o
  -4   6   3       24.27       27.97      1.43 o
  -3   6   3        6.36        7.52      0.65 o
  -2   6   3        0.26        1.08      1.15 o
  -1   6   3      108.23      112.52      3.18 o
   0   6   3      935.48      958.21     22.11 o
   1   6   3      145.30      130.32      3.46 o
   2   6   3        5.45        7.18      0.51 o
   3   6   3      149.91      154.44      3.86 o
   4   6   3       52.00       60.93      1.95 o
   5   6   3      149.32      143.39      3.92 o
   6   6   3      236.31      224.65      6.66 o
  -5   7   3       59.93       64.63      2.67 o
  -4   7   3       96.74      116.85      4.62 o
  -3   7   3      212.79      249.01      8.94 o
  -2   7   3        9.82       13.90      1.04 o
  -1   7   3       44.98       48.79      2.26 o
   0   7   3        1.06        1.15      0.35 o
   1   7   3      183.09      202.33      5.74 o
   2   7   3      185.69      209.12      5.91 o
   3   7   3       72.84       89.06      2.44 o
   4   7   3      144.55      162.62      4.39 o
   5   7   3       23.38       22.24      1.08 o
   6   7   3      116.21      122.12      9.05 o
  -4   8   3        8.82        9.70      0.82 o
  -3   8   3       62.80       62.92      4.47 o
  -2   8   3       15.51       14.32      1.60 o
  -1   8   3       13.15       13.86      1.37 o
   0   8   3       60.39       67.36      2.52 o
   1   8   3      103.55      125.46      3.81 o
   2   8   3      368.43      410.53     11.09 o
   3   8   3      118.69      122.45      3.36 o
   4   8   3      353.40      353.45     11.42 o
   5   8   3        0.66        0.52      0.37 o
  -3   9   3        1.80        2.18      0.80 o
  -1   9   3      148.83      180.20      8.94 o
   0   9   3       11.73        8.82      2.63 o
   1   9   3       14.14       17.93      0.98 o
   2   9   3        8.70        8.59      0.80 o
   3   9   3        0.85        0.52      0.35 o
   0  10   3        3.46        2.75      0.57 o
  -1  -8   4        0.00        0.43      0.55 o
   0  -8   4        3.53        6.70      0.80 o
   1  -8   4        0.80        1.76      1.09 o
   2  -8   4        3.28        3.95      2.52 o
  -3  -7   4        0.09        0.34      0.29 o
  -2  -7   4        0.16        0.41      0.35 o
  -1  -7   4        8.12       13.79      1.29 o
   0  -7   4        0.10        1.15      0.50 o
   1  -7   4       12.44        7.56      2.52 o
   4  -7   4        3.30        0.42      1.07 o
  -4  -6   4        0.38        0.88      0.46 o
  -3  -6   4       15.51       21.15      1.65 o
  -2  -6   4       54.99       78.41      4.37 o
  -1  -6   4      638.31      357.65     32.88 o
   0  -6   4        5.14        5.38      1.35 o
   1  -6   4      141.78       61.75      7.90 o
   2  -6   4       76.52       37.12      5.38 o
  -5  -5   4      158.10      163.89      7.86 o
  -4  -5   4      284.93      318.64     14.83 o
  -3  -5   4      104.21      110.09      5.82 o
  -2  -5   4      653.57      739.71     33.35 o
  -1  -5   4      403.83      469.43     21.61 o
   0  -5   4        8.17        4.70      2.29 o
   1  -5   4       37.25       16.61      3.67 o
   2  -5   4        7.46        9.44      0.74 o
   5  -5   4       59.00       64.37      2.65 o
   6  -5   4       43.71       47.21      3.26 o
  -6  -4   4       46.27       47.31      3.55 o
  -5  -4   4      169.50      174.01      8.45 o
  -4  -4   4       39.66       45.12      3.16 o
  -3  -4   4      291.81      301.08     15.79 o
  -2  -4   4        8.84        9.46      1.47 o
  -1  -4   4      825.47      826.49     30.68 o
   0  -4   4        8.14        6.39      0.84 o
   1  -4   4        0.78        0.79      0.35 o
   2  -4   4       10.61        8.02      2.41 o
   4  -4   4      227.56      271.14     10.04 o
   6  -4   4       11.45       12.66      0.87 o
   7  -4   4       44.62       49.98      1.91 o
  -6  -3   4        7.51        7.36      0.91 o
  -5  -3   4       33.53       30.92      2.20 o
  -4  -3   4      369.74      367.83     14.29 o
  -3  -3   4      199.58      196.39      7.89 o
  -2  -3   4       61.97       64.36      2.96 o
  -1  -3   4       33.88       31.68      1.61 o
   0  -3   4      181.65      136.27      8.41 o
   1  -3   4       86.52       42.73      5.27 o
   2  -3   4      138.43       60.72      6.76 o
   4  -3   4        0.42        0.58      0.46 o
   6  -3   4      310.21      332.20     11.77 o
   7  -3   4        7.39       10.18      0.63 o
  -7  -2   4       16.28       14.66      1.60 o
  -6  -2   4       27.77       30.01      1.58 o
  -5  -2   4       73.40       71.21      3.07 o
  -4  -2   4      159.64      170.00      5.62 o
  -3  -2   4      221.99      207.25      6.99 o
  -2  -2   4        2.07        3.37      0.50 o
  -1  -2   4        0.17        0.19      0.31 o
   0  -2   4      921.27      901.13     30.95 o
   1  -2   4      194.74      197.04     14.43 o
   2  -2   4      242.90      205.75     14.66 o
   5  -2   4      116.46       49.15      4.58 o
   6  -2   4       95.19      110.97      4.29 o
   7  -2   4       22.48       25.20      1.65 o
  -7  -1   4       24.08       26.66      1.38 o
  -6  -1   4        1.20        1.73      0.45 o
  -5  -1   4      121.17      124.33      4.90 o
  -4  -1   4       30.47       32.37      1.64 o
  -3  -1   4       54.37       45.27      2.00 o
  -2  -1   4      663.75      568.15     21.89 o
  -1  -1   4      465.82      456.00     13.46 o
   0  -1   4     1208.07     1238.68     38.58 o
   1  -1   4      319.42      305.88     10.51 o
   2  -1   4      421.51      410.96     17.15 o
   3  -1   4      110.51      122.12     11.97 o
   5  -1   4       24.12       32.75      2.23 o
   6  -1   4       59.74       74.95      3.47 o
   7  -1   4        8.90       11.19      0.83 o
   8  -1   4       46.96       45.80      2.43 o
  -7   0   4       34.52       38.06      1.78 o
  -6   0   4       19.09       23.17      1.37 o
  -5   0   4       19.96       19.57      1.08 o
  -4   0   4      675.26      698.04     22.22 o
  -3   0   4       64.26       56.21      2.99 o
  -2   0   4      293.87      261.51     10.59 o
  -1   0   4      138.89      141.14      5.75 o
   0   0   4     2563.87     2431.78     75.69 o
   1   0   4      933.98      930.80     32.48 o
   2   0   4      376.25      409.70     12.43 o
   4   0   4      250.20      149.50     10.42 o
   5   0   4        0.88        1.13      0.43 o
   6   0   4      175.80      180.53      5.54 o
   7   0   4        1.01        0.79      0.60 o
   8   0   4       18.02       19.16      1.19 o
  -7   1   4      164.40      165.01      6.07 o
  -6   1   4      266.21      277.77     11.42 o
  -5   1   4       16.47       13.95      0.93 o
  -4   1   4      194.35      185.60      8.56 o
  -3   1   4     1023.31      993.29     34.50 o
  -2   1   4       11.12        0.11      0.46 o
  -1   1   4       13.50       11.70      0.73 o
   0   1   4      184.00      178.14      9.51 o
   1   1   4     2240.96     2295.73    108.14 o
   2   1   4      359.76      368.27     14.55 o
   3   1   4      933.82      894.10     27.27 o
   4   1   4        8.34        6.17      0.49 o
   5   1   4      409.78      442.50     11.62 o
   6   1   4      106.75      115.41      3.68 o
   7   1   4       18.16       19.70      1.55 o
   8   1   4       99.30       93.38      4.46 o
  -7   2   4      222.62      215.20     12.25 o
  -6   2   4      105.84      114.92      3.63 o
  -5   2   4       19.37       16.56      1.06 o
  -4   2   4      234.31      240.05      7.46 o
  -3   2   4       31.39       26.59      1.08 o
  -2   2   4      150.03       -0.11      0.46 o
  -1   2   4     3795.02     3377.33    118.98 o
   0   2   4     9213.69     7525.19    314.96 o
   1   2   4       14.38       18.03      0.91 o
   2   2   4       67.19       71.04      3.03 o
   3   2   4      690.08      679.95     26.62 o
   4   2   4        6.84        6.84      0.49 o
   5   2   4      331.77      327.45     10.46 o
   6   2   4      339.86      355.53     13.09 o
   7   2   4        8.31        9.78      1.34 o
   8   2   4        1.12        0.76      0.28 o
  -7   3   4        4.46        3.10      0.68 o
  -6   3   4        4.56        3.32      0.39 o
  -5   3   4      161.24      165.84      5.18 o
  -4   3   4       89.41       86.87      2.47 o
  -3   3   4     1106.21     1049.45     27.55 o
  -1   3   4      183.45      148.62      4.97 o
   0   3   4      342.58      329.93     10.57 o
   1   3   4      560.42      580.46     31.50 o
   2   3   4     1855.62     1864.91    113.93 o
   3   3   4      104.80      115.02      4.20 o
   4   3   4       52.31       49.05      1.93 o
   5   3   4        0.54        1.05      0.46 o
   6   3   4     1556.55     1605.51     56.90 o
   7   3   4       43.54       44.19      1.72 o
   8   3   4        0.01        0.28      0.27 o
  -7   4   4       60.19       58.54      4.47 o
  -6   4   4        2.11        1.86      0.35 o
  -5   4   4      143.71      154.21      4.80 o
  -4   4   4      261.78      257.80      7.03 o
  -3   4   4      106.23      104.50      5.42 o
  -2   4   4       62.45       59.36      2.56 o
   0   4   4       31.76       18.56      1.12 o
   1   4   4      173.54      145.63      8.59 o
   2   4   4      178.34      166.74      4.11 o
   3   4   4      578.16      559.90     11.68 o
   4   4   4       49.90       50.48      1.62 o
   5   4   4       69.39       73.05      2.32 o
   6   4   4      161.76      156.15      4.83 o
   7   4   4        2.70        3.85      0.69 o
  -6   5   4       29.84       31.05      1.73 o
  -5   5   4      403.96      434.67     17.75 o
  -4   5   4       54.66       57.47      2.29 o
  -3   5   4      180.59      166.78      5.43 o
  -2   5   4       10.23       13.13      0.81 o
  -1   5   4       55.11       69.36      2.64 o
   0   5   4       83.61       83.80      1.88 o
   1   5   4      140.02      130.99      2.86 o
   2   5   4      114.74      122.16      2.97 o
   3   5   4       23.10       18.93      0.76 o
   4   5   4       97.67       97.55      3.45 o
   5   5   4      322.36      283.67      8.38 o
   6   5   4        0.27        1.96      1.35 o
   7   5   4        0.02        0.20      0.24 o
  -5   6   4       51.71       60.99      2.47 o
  -4   6   4       49.19       53.73      2.16 o
  -3   6   4      145.70      151.40      4.98 o
  -2   6   4        1.71        4.20      0.55 o
  -1   6   4        1.53        1.29      0.27 o
   0   6   4      208.08      205.57      5.03 o
   1   6   4      193.79      187.45      4.30 o
   2   6   4       74.04       75.78      2.16 o
   3   6   4       13.34       13.17      0.70 o
   4   6   4      124.11      111.42      3.17 o
   5   6   4       39.33       33.65      1.45 o
   6   6   4       18.27       13.73      0.83 o
   7   6   4      105.79       88.90      6.76 o
  -5   7   4        4.03        4.17      2.75 o
  -4   7   4       10.05       10.45      0.93 o
  -3   7   4        0.05        3.32      1.37 o
  -2   7   4        2.36        1.10      0.34 o
  -1   7   4      116.19      132.21      4.75 o
   0   7   4      479.32      491.51     12.58 o
   1   7   4      595.64      634.63     16.78 o
   2   7   4     1129.20     1159.91     27.58 o
   3   7   4       26.12       28.36      1.14 o
   4   7   4       19.28       21.58      0.97 o
   5   7   4      149.04      121.21      3.32 o
   6   7   4       47.42       38.89      1.41 o
  -4   8   4        4.56        6.09      0.63 o
  -3   8   4      198.46      221.23      7.97 o
  -2   8   4       89.17       89.81      5.04 o
  -1   8   4       15.21       15.69      1.49 o
   0   8   4        3.05        4.21      0.69 o
   1   8   4      239.06      262.07      7.28 o
   2   8   4      107.19      111.38      3.39 o
   3   8   4       86.77       89.68      3.18 o
   4   8   4       15.72       12.67      0.75 o
   5   8   4       14.91       15.99      1.00 o
  -3   9   4       97.83       94.51      5.16 o
  -2   9   4        4.26        4.70      1.03 o
  -1   9   4       39.68       42.50      2.86 o
   0   9   4       38.17       42.23      2.02 o
   1   9   4       29.23       33.51      1.74 o
   2   9   4        7.56        8.51      0.92 o
   3   9   4      302.33      340.31     10.17 o
   4   9   4        0.91        1.91      0.38 o
  -1  10   4       82.84       95.43      4.93 o
   0  10   4        3.75        3.55      0.69 o
   1  10   4        3.58        4.12      0.80 o
  -2  -7   5       34.99       45.28      6.01 o
  -1  -7   5       27.77       39.34      3.55 o
   0  -7   5        0.15        0.08      0.37 o
   1  -7   5       11.12        4.34      3.38 o
  -3  -6   5       18.40       21.01      1.51 o
  -2  -6   5        6.87       12.04      1.55 o
  -1  -6   5       18.29       31.52      3.26 o
   0  -6   5       21.76       13.86      3.78 o
   1  -6   5      279.02      140.22     14.43 o
   2  -6   5       88.83       56.48      6.87 o
   5  -6   5        6.19        5.54      1.20 o
  -4  -5   5      123.74      138.98      7.90 o
  -3  -5   5        4.85        6.26      1.04 o
  -2  -5   5       55.76       63.65      8.19 o
  -1  -5   5       58.65       68.59      4.53 o
   0  -5   5      470.20      230.60     22.22 o
   1  -5   5       31.79       16.50      3.55 o
   2  -5   5       19.17        8.82      2.86 o
   4  -5   5        0.06        0.23      2.41 o
   6  -5   5        0.20        0.03      0.20 o
  -5  -4   5      151.41      163.13     10.54 o
  -4  -4   5       11.13       11.20      1.01 o
  -3  -4   5       21.11       21.79      1.52 o
  -2  -4   5      304.80      299.49     11.67 o
  -1  -4   5        1.01        2.14      1.15 o
   0  -4   5       58.92       30.13      4.93 o
   1  -4   5      102.14       53.15      6.76 o
   2  -4   5        1.71        0.63      0.64 o
   4  -4   5       11.66        4.48      2.46 o
   5  -4   5       28.97       34.18      1.69 o
   6  -4   5      205.23      202.28     10.21 o
   7  -4   5        5.93        3.67      1.03 o
  -6  -3   5       38.97       36.61      3.21 o
  -5  -3   5       34.89       34.76      2.36 o
  -4  -3   5       39.34       40.63      2.22 o
  -3  -3   5       97.99      103.30      4.50 o
  -2  -3   5      343.76      330.83     12.75 o
  -1  -3   5       17.81       19.02      1.62 o
   0  -3   5      645.70      558.57     20.93 o
   1  -3   5      608.58      251.68     22.91 o
   2  -3   5      490.31      235.99     21.54 o
   3  -3   5        1.08        1.60      0.53 o
   5  -3   5      244.06      259.47      9.31 o
   6  -3   5       10.20        6.23      0.63 o
   7  -3   5        0.03        0.32      0.23 o
  -6  -2   5        8.50        5.22      0.62 o
  -5  -2   5        2.02        1.78      0.52 o
  -4  -2   5      178.28      185.05      6.90 o
  -3  -2   5        0.71        0.61      0.40 o
  -2  -2   5      158.73      133.63      5.63 o
  -1  -2   5     1795.38     1525.84     55.94 o
   0  -2   5      122.53      101.96      5.34 o
   1  -2   5     2234.32      905.81     76.30 o
   2  -2   5      726.92      389.50     33.79 o
   3  -2   5      586.38      379.41     32.76 o
   5  -2   5      281.04      148.92     11.00 o
   6  -2   5      392.22      386.38     11.95 o
   7  -2   5       46.26       49.68      2.33 o
  -6  -1   5        0.15        0.61      0.33 o
  -5  -1   5       46.44       52.14      2.43 o
  -4  -1   5        5.59        7.39      0.76 o
  -3  -1   5       89.12       79.50      3.19 o
  -2  -1   5      799.81      705.38     24.04 o
  -1  -1   5     1489.47     1080.51     72.06 o
   0  -1   5       11.18        7.90      0.80 o
   1  -1   5     1350.14     1199.19     61.75 o
   3  -1   5      701.06      441.96     37.69 o
   4  -1   5       10.08        8.72      0.87 o
   5  -1   5        7.32       11.43      0.93 o
   6  -1   5       49.09       39.87      1.78 o
   7  -1   5      133.50      142.79      5.70 o
   8  -1   5        6.99        4.05      0.65 o
  -7   0   5       41.69       36.81      1.66 o
  -6   0   5       77.06       80.94      3.33 o
  -5   0   5      167.06      191.22      7.09 o
  -4   0   5       71.59       79.89      4.36 o
  -3   0   5       17.53       15.15      0.96 o
  -2   0   5      433.74      378.92     15.83 o
   0   0   5      270.03      224.99     12.03 o
   1   0   5      223.43      202.88     10.88 o
   4   0   5      161.51      180.89      7.34 o
   5   0   5      103.03      111.23      4.19 o
   6   0   5      453.15      462.18     12.20 o
   7   0   5      151.23      167.07      5.63 o
   8   0   5        3.09        2.82      0.55 o
  -7   1   5       45.09       44.43      1.99 o
  -6   1   5       11.78       15.34      1.07 o
  -5   1   5       74.53       86.43      4.66 o
  -4   1   5      309.57      305.70     10.89 o
  -3   1   5      426.85      398.41     12.98 o
  -2   1   5      147.83      147.78      8.36 o
  -1   1   5        0.03        1.26      0.46 o
   0   1   5       51.58       41.93      2.63 o
   1   1   5      723.73      669.44     23.50 o
   3   1   5      141.99      120.80      6.03 o
   4   1   5      566.39      605.17     24.17 o
   5   1   5      480.33      512.58     13.30 o
   6   1   5      429.47      438.99     11.58 o
   7   1   5        4.86        4.36      0.57 o
   8   1   5       12.03       13.75      1.49 o
  -7   2   5        4.38        4.25      0.52 o
  -6   2   5      396.99      411.38     19.01 o
  -5   2   5      236.78      228.66      8.50 o
  -4   2   5      128.78      126.83      4.06 o
  -3   2   5      237.64      235.72      7.03 o
  -2   2   5       49.00       49.54      2.50 o
  -1   2   5        1.25        0.11      0.34 o
   0   2   5     1169.25     1052.83     44.26 o
   1   2   5     1927.51     1888.74     65.63 o
   2   2   5        6.49        5.38      0.69 o
   3   2   5        1.01        1.32      0.27 o
   4   2   5      520.11      498.13     12.93 o
   5   2   5      601.64      596.64     16.83 o
   6   2   5        3.64        2.15      0.53 o
   7   2   5       23.96       25.73      1.51 o
   8   2   5       21.30       19.87      1.07 o
  -7   3   5        7.91        8.02      1.03 o
  -6   3   5       44.30       39.76      1.71 o
  -5   3   5      391.35      388.02     11.44 o
  -4   3   5      119.40      131.03      4.64 o
  -3   3   5       64.79       60.74      2.36 o
  -2   3   5     1775.01     1704.34     73.51 o
  -1   3   5      943.83      827.91     59.34 o
   0   3   5      287.13      229.78      9.43 o
   1   3   5       77.67       84.31      4.35 o
   2   3   5       47.60       54.76      2.98 o
   3   3   5       99.48       90.29      2.19 o
   4   3   5      859.90      826.73     22.01 o
   5   3   5       48.94       49.50      2.04 o
   6   3   5      428.57      455.18     16.64 o
   7   3   5       58.59       62.55      2.19 o
   8   3   5        0.06        1.03      0.46 o
  -6   4   5      347.85      310.52     18.80 o
  -5   4   5      118.32      126.13      4.49 o
  -4   4   5      122.66      134.48      4.75 o
  -3   4   5      450.15      469.27     18.78 o
  -2   4   5      234.76      225.28     10.50 o
  -1   4   5        9.02        8.61      0.63 o
   1   4   5      200.77      211.02      6.06 o
   2   4   5        0.14        1.51      0.35 o
   3   4   5      509.18      523.07     10.92 o
   4   4   5       74.00       73.37      1.86 o
   5   4   5       11.43       10.03      0.66 o
   6   4   5      141.97      136.58      4.33 o
   7   4   5        5.82        6.75      0.57 o
  -6   5   5       17.90       17.41      1.37 o
  -5   5   5        9.33        9.02      0.72 o
  -4   5   5      478.67      485.43     12.88 o
  -3   5   5      110.60      114.13      3.82 o
  -2   5   5       49.05       47.34      1.59 o
  -1   5   5      306.50      304.39      7.67 o
   0   5   5       12.56        7.98      0.43 o
   1   5   5        4.67       10.00      0.45 o
   2   5   5      488.76      453.34     10.00 o
   3   5   5      347.95      379.25      8.06 o
   4   5   5       15.22       18.01      1.00 o
   5   5   5       35.66       34.75      1.38 o
   6   5   5       17.90       15.10      0.93 o
   7   5   5        1.77        1.08      0.32 o
  -6   6   5        7.06        6.08      2.00 o
  -4   6   5        2.45        2.29      1.03 o
  -3   6   5        2.02        2.33      0.52 o
  -2   6   5        0.04        0.37      0.36 o
  -1   6   5      498.30      485.54     10.82 o
   0   6   5        0.35        1.01      0.27 o
   1   6   5       39.77       40.03      1.16 o
   2   6   5        2.09        4.32      0.41 o
   3   6   5        2.29        2.33      0.31 o
   4   6   5        5.56        6.35      0.54 o
   5   6   5      208.48      208.21      6.27 o
   6   6   5       16.62       14.33      0.82 o
  -4   7   5        4.59        6.32      0.74 o
  -3   7   5      181.93      193.60      7.12 o
  -2   7   5       78.44       78.00      2.65 o
  -1   7   5      385.22      384.82     10.97 o
   0   7   5        0.15        1.03      0.33 o
   1   7   5       21.34       21.77      1.43 o
   2   7   5      610.50      632.77     16.75 o
   3   7   5       27.29       28.17      1.26 o
   4   7   5        0.65        1.25      0.31 o
   5   7   5        4.03        5.77      0.49 o
   6   7   5       14.60       12.87      0.82 o
  -4   8   5       45.81       47.19      2.06 o
  -3   8   5      242.42      260.84      9.62 o
  -2   8   5      257.12      273.56     13.17 o
  -1   8   5       77.76       80.19      4.47 o
   0   8   5      416.18      447.93     15.35 o
   1   8   5        0.04        0.71      0.97 o
   2   8   5      207.25      245.53      7.65 o
   3   8   5        2.72        2.18      0.45 o
   4   8   5       10.52       10.63      0.85 o
   5   8   5       25.01       29.45      1.57 o
  -2   9   5      111.80      111.46      5.84 o
  -1   9   5        5.78        5.50      0.92 o
   0   9   5       37.94       42.58      3.72 o
   1   9   5      339.15      360.40     12.40 o
   2   9   5       20.15       21.79      1.33 o
   3   9   5      108.07      107.88      4.08 o
   4   9   5       26.21       34.94      2.18 o
  -1  10   5        6.09        8.71      1.15 o
   0  10   5       30.23       39.29      2.52 o
   1  10   5        8.60       12.60      1.15 o
   0  -7   6        1.76        1.87      0.86 o
   1  -7   6       10.91        8.13      2.06 o
  -2  -6   6        7.89        6.30      0.77 o
  -1  -6   6       27.84       16.26      1.66 o
   0  -6   6        0.43        0.66      0.84 o
   1  -6   6        0.10        2.31      0.87 o
   2  -6   6        0.58        0.39      0.67 o
   3  -6   6        0.10        1.73      0.97 o
  -4  -5   6       99.85      101.96      6.76 o
  -3  -5   6        6.54        6.63      0.79 o
  -2  -5   6       20.34       21.14      2.20 o
  -1  -5   6        8.27        9.15      0.99 o
   0  -5   6      608.64      358.11     32.76 o
   1  -5   6        4.48        2.70      1.04 o
   2  -5   6        5.41        1.66      1.63 o
   3  -5   6        6.13        5.13      1.85 o
   4  -5   6       11.05        1.83      1.95 o
   5  -5   6       12.34        5.54      1.60 o
  -5  -4   6        5.61        5.61      0.92 o
  -4  -4   6       23.47       21.08      2.06 o
  -3  -4   6      463.25      463.76     19.97 o
  -2  -4   6      243.86      249.74      9.85 o
  -1  -4   6       71.97       64.01      3.00 o
   0  -4   6       21.13       13.86      3.78 o
   1  -4   6        9.48        2.35      1.46 o
   2  -4   6       35.67       25.09      4.58 o
   3  -4   6       39.60       28.41      4.35 o
   5  -4   6      145.54      178.60      7.83 o
   6  -4   6      115.20      114.13      5.89 o
  -5  -3   6       23.32       21.14      1.61 o
  -4  -3   6        9.41       13.11      1.33 o
  -3  -3   6       84.41       85.41      3.90 o
  -2  -3   6      106.75      112.59      6.72 o
  -1  -3   6       73.18       74.65      3.33 o
   0  -3   6       46.87       20.28      4.01 o
   1  -3   6        4.79        6.14      0.82 o
   2  -3   6        0.21        1.20      0.46 o
   3  -3   6      455.29      339.78     30.24 o
   5  -3   6      256.50      282.38     10.07 o
   6  -3   6        1.62        4.52      0.51 o
   7  -3   6       49.58       39.58      1.67 o
  -6  -2   6      207.43      184.04      8.63 o
  -5  -2   6       51.22       48.74      2.90 o
  -4  -2   6        8.95        7.88      1.13 o
  -3  -2   6        9.79       10.76      1.21 o
  -2  -2   6        6.65        3.81      0.97 o
  -1  -2   6      269.52      221.68     11.10 o
   0  -2   6        7.43        6.43      0.75 o
   1  -2   6      336.60      341.51     13.31 o
   2  -2   6       56.92       85.25      4.00 o
   3  -2   6       19.89       15.35      3.09 o
   4  -2   6        0.20        0.85      0.46 o
   5  -2   6      302.27      193.03     13.98 o
   6  -2   6      223.25      231.38      6.58 o
   7  -2   6        3.32        2.19      0.40 o
  -6  -1   6       30.43       24.01      1.29 o
  -5  -1   6       10.18       12.06      0.98 o
  -4  -1   6        3.52        4.22      0.60 o
  -3  -1   6      292.70      294.77     10.45 o
  -2  -1   6        8.70       10.39      1.12 o
  -1  -1   6      774.83      331.61     25.32 o
   0  -1   6      107.57       75.67      9.97 o
   1  -1   6      388.89      388.89     15.09 o
   2  -1   6       14.11       15.77      1.45 o
   3  -1   6      924.17      630.41     53.50 o
   4  -1   6        0.03        0.03      0.34 o
   5  -1   6       95.04      112.28      4.94 o
   6  -1   6       84.21       91.78      2.72 o
   7  -1   6       20.19       17.81      2.50 o
  -6   0   6       39.12       34.37      1.67 o
  -5   0   6      193.88      215.70      7.90 o
  -4   0   6       91.26       95.02      3.88 o
  -3   0   6        0.57        1.17      0.37 o
  -2   0   6      111.29      107.53      5.04 o
  -1   0   6      266.65      228.95      9.60 o
   0   0   6        9.22       11.11      1.26 o
   2   0   6       59.41       60.19      3.38 o
   3   0   6      189.62      186.39     10.91 o
   4   0   6      137.38      145.78      6.08 o
   5   0   6        9.36       10.39      0.81 o
   6   0   6        5.39        5.81      0.82 o
   7   0   6      157.09      151.58      6.03 o
   8   0   6       56.24       54.76      4.01 o
  -6   1   6       12.48       14.36      1.01 o
  -5   1   6       20.09       20.30      1.31 o
  -4   1   6        2.35        2.69      0.50 o
  -3   1   6        9.05       10.53      0.67 o
  -2   1   6      823.04      712.84     22.12 o
  -1   1   6      461.05      359.44     21.42 o
   3   1   6       68.16       66.32      2.52 o
   4   1   6       84.32      117.71      3.87 o
   5   1   6      573.31      611.49     19.59 o
   6   1   6      730.61      819.50     25.93 o
   7   1   6       33.36       34.07      1.83 o
   8   1   6       77.22       79.04      5.38 o
  -6   2   6        1.30        1.72      0.45 o
  -5   2   6       22.44       23.52      1.87 o
  -4   2   6       38.52       38.81      1.59 o
  -3   2   6       35.51       33.20      1.78 o
  -2   2   6       16.65       23.30      1.57 o
  -1   2   6      676.76      615.85     22.46 o
   2   2   6      255.35      266.99     14.00 o
   3   2   6       16.86       17.37      0.71 o
   4   2   6      259.49      261.58      7.07 o
   5   2   6      441.46      468.58     15.12 o
   6   2   6      190.19      207.71      7.07 o
   7   2   6        2.16        3.37      0.86 o
   8   2   6       20.58       22.62      2.18 o
  -6   3   6       86.39       77.50      3.13 o
  -5   3   6        1.07        1.66      0.54 o
  -4   3   6      166.34      173.39      5.96 o
  -3   3   6      424.62      432.78     16.10 o
  -2   3   6     1331.54     1257.42     36.73 o
  -1   3   6     1279.76     1188.90     34.51 o
   0   3   6        3.85        2.86      0.35 o
   1   3   6      551.65      517.97     17.33 o
   2   3   6      524.38      563.12     14.34 o
   3   3   6      278.03      274.40      5.83 o
   4   3   6       27.35       24.83      0.89 o
   5   3   6        3.57        3.53      0.51 o
   6   3   6      204.09      219.40      7.21 o
   7   3   6      272.24      276.37      9.10 o
  -6   4   6      233.84      221.41      9.38 o
  -5   4   6       27.36       26.56      1.57 o
  -4   4   6      837.57      854.66     31.16 o
  -3   4   6       49.07       53.40      2.51 o
  -2   4   6      205.64      188.09      7.28 o
  -1   4   6     1451.60     1377.68     39.84 o
   0   4   6     1930.57     1862.95     50.77 o
   1   4   6        9.02       16.37      0.62 o
   2   4   6       29.26       28.82      0.86 o
   3   4   6        3.92        3.42      0.31 o
   5   4   6      142.03      150.27      4.26 o
   6   4   6        1.26        2.23      0.54 o
   7   4   6       84.28       74.65      2.85 o
  -6   5   6       10.93       10.71      2.58 o
  -5   5   6      354.04      338.79     12.71 o
  -4   5   6      246.26      249.16      9.59 o
  -3   5   6      212.23      216.05      8.38 o
  -2   5   6       40.44       35.44      2.98 o
  -1   5   6      393.86      377.68     13.64 o
   0   5   6        2.18        1.53      0.25 o
   1   5   6       10.13       11.26      0.51 o
   2   5   6      111.03      114.55      2.72 o
   3   5   6       51.17       54.09      1.56 o
   4   5   6      829.98      864.09     17.93 o
   5   5   6      385.15      357.07     10.46 o
   6   5   6       19.50       24.48      1.07 o
   7   5   6        0.00        0.54      0.28 o
  -5   6   6        1.33        1.26      0.57 o
  -4   6   6        1.72        1.40      0.44 o
  -3   6   6       25.40       29.84      1.38 o
  -2   6   6       27.43       27.31      2.55 o
  -1   6   6      150.26      144.46      3.50 o
   0   6   6      287.96      297.81      7.60 o
   1   6   6     2288.68     2244.30     51.21 o
   2   6   6       33.78       31.67      1.46 o
   3   6   6        5.28        4.43      0.41 o
   4   6   6      528.31      458.11     10.62 o
   5   6   6      162.43      135.08      4.26 o
   6   6   6       12.68       10.47      0.72 o
  -5   7   6      127.24      113.32      6.53 o
  -4   7   6       37.69       41.24      2.75 o
  -3   7   6      497.24      487.44     16.79 o
  -2   7   6       63.10       66.30      2.34 o
  -1   7   6       14.17       16.25      1.33 o
   0   7   6      327.19      346.26      9.98 o
   1   7   6        1.54        1.60      0.31 o
   2   7   6       33.73       35.71      1.27 o
   3   7   6       42.45       39.22      1.37 o
   4   7   6       10.95       11.70      0.69 o
   5   7   6        5.47        4.71      0.47 o
   6   7   6      226.60      198.56      6.87 o
  -4   8   6        2.45        3.78      0.57 o
  -3   8   6       24.21       27.43      1.20 o
  -2   8   6        7.24        7.53      0.60 o
  -1   8   6        6.87        7.00      0.77 o
   0   8   6       20.09       19.25      1.03 o
   1   8   6      404.19      440.86     15.58 o
   2   8   6      405.49      423.56     12.65 o
   3   8   6        0.09        0.06      0.30 o
   4   8   6        0.88        1.45      0.37 o
   5   8   6       15.08       14.89      1.37 o
  -2   9   6        8.18        8.82      1.37 o
  -1   9   6       70.21       83.05      4.58 o
   0   9   6       41.25       42.20      2.02 o
   1   9   6       86.64       88.47      6.36 o
   2   9   6       26.66       31.18      1.58 o
   3   9   6       66.07       58.44      3.67 o
   4   9   6       16.09       15.20      0.93 o
   1  10   6        0.78        0.46      0.46 o
  -1  -6   7       59.80       77.67      6.19 o
   0  -6   7        5.74        6.99      2.29 o
   1  -6   7       10.28       11.57      2.75 o
   2  -6   7       33.82       32.65      4.24 o
  -2  -5   7        9.82       12.69      2.46 o
  -1  -5   7        3.94        6.23      1.89 o
   0  -5   7       53.88       64.84      5.61 o
   1  -5   7        0.54        0.98      0.79 o
   2  -5   7       21.57       11.46      3.09 o
   3  -5   7       98.04      115.30     10.83 o
   4  -5   7       17.37       19.83      2.92 o
   5  -5   7        2.74        2.61      0.66 o
  -4  -4   7        1.74        1.26      0.57 o
  -3  -4   7       11.32       10.19      1.10 o
  -2  -4   7       16.53       14.44      1.39 o
  -1  -4   7      241.52      252.47     12.76 o
   0  -4   7       23.99       32.33      2.92 o
   1  -4   7      183.42      118.80     12.72 o
   2  -4   7       89.29       83.55     13.35 o
   3  -4   7       29.84       31.26      5.38 o
   4  -4   7        4.48        4.98      1.41 o
   5  -4   7       15.47       19.72      1.26 o
  -4  -3   7        0.12        0.36      0.39 o
  -3  -3   7       46.75       43.79      2.77 o
  -2  -3   7      245.31      231.18     15.87 o
  -1  -3   7       14.60       14.84      1.45 o
   0  -3   7       86.49       81.04      4.62 o
   1  -3   7        0.43        0.82      0.36 o
   2  -3   7      257.21      275.05     19.59 o
   3  -3   7      139.08      157.07      6.54 o
   4  -3   7       45.97       15.47      3.44 o
   5  -3   7      362.44      371.27     13.02 o
   6  -3   7        0.22        1.36      0.30 o
  -5  -2   7        9.82        7.69      1.37 o
  -4  -2   7        5.14        6.37      1.66 o
  -3  -2   7       58.32       59.80      3.49 o
  -1  -2   7      155.01      139.41      7.33 o
   0  -2   7      228.48      221.51     11.10 o
   1  -2   7        4.52        3.72      0.58 o
   2  -2   7      385.11      373.13     19.33 o
   3  -2   7      258.15      292.23     13.96 o
   4  -2   7        1.91        1.23      0.49 o
   5  -2   7        1.89        1.62      0.80 o
   6  -2   7       19.06       24.82      1.50 o
   7  -2   7       15.59       19.11      1.26 o
  -6  -1   7       51.54       45.59      3.78 o
  -5  -1   7      117.72      114.08      4.38 o
  -4  -1   7       53.68       49.37      2.31 o
  -3  -1   7       33.48       30.79      2.17 o
  -1  -1   7        1.48        1.71      0.52 o
   0  -1   7     2053.51     1634.06    232.32 o
   1  -1   7       71.59       74.34      3.37 o
   2  -1   7       49.11       60.50      2.73 o
   3  -1   7      136.20      133.70      5.75 o
   4  -1   7       18.38       22.64      1.50 o
   5  -1   7       69.47       69.40      2.57 o
   6  -1   7        4.66        4.81      1.05 o
   7  -1   7       42.21       33.39      3.55 o
  -6   0   7        9.90        9.92      0.91 o
  -5   0   7        3.35        3.54      0.57 o
  -4   0   7       95.47      104.29      4.18 o
  -3   0   7        2.04        2.36      0.42 o
  -1   0   7      176.92      159.86      6.93 o
   0   0   7       89.72       80.24      4.58 o
   1   0   7       50.51       45.11      2.46 o
   2   0   7       80.70       86.83      5.64 o
   3   0   7       26.65       26.95      1.68 o
   4   0   7       74.48       68.50      2.51 o
   5   0   7       33.40       41.93      1.77 o
   6   0   7      277.21      287.50      9.63 o
   7   0   7      116.30      120.02      9.28 o
  -6   1   7       16.35       15.62      0.94 o
  -5   1   7        9.79        8.91      0.87 o
  -4   1   7       12.26       14.80      1.49 o
  -3   1   7       89.86       90.73      2.63 o
  -2   1   7       59.76       56.97      1.93 o
  -1   1   7       25.61       26.99      1.17 o
   0   1   7       81.29       72.20      2.79 o
   1   1   7      481.88      433.57     10.24 o
   2   1   7      273.96      248.07      7.58 o
   3   1   7      373.91      335.13     10.29 o
   4   1   7        5.20        7.05      0.57 o
   5   1   7       40.49       36.62      1.74 o
   6   1   7        8.01       13.48      1.19 o
   7   1   7       20.85       19.22      1.53 o
  -6   2   7        5.01        5.77      0.59 o
  -5   2   7        1.29        2.32      0.68 o
  -4   2   7        0.56        1.42      0.40 o
  -3   2   7      125.23      124.76      3.93 o
  -2   2   7      391.84      356.10     10.00 o
  -1   2   7       68.14       70.42      2.12 o
   0   2   7      155.54      143.45      4.29 o
   1   2   7        0.48        0.67      0.16 o
   2   2   7      559.14      556.31     15.00 o
   3   2   7     2096.18     2118.50     48.41 o
   4   2   7        7.64        6.32      0.72 o
   5   2   7       45.36       50.99      2.21 o
   6   2   7      338.96      360.22     11.79 o
   7   2   7        0.04        0.10      0.35 o
  -6   3   7        0.29        0.37      0.29 o
  -5   3   7      387.12      384.78     13.60 o
  -4   3   7       67.20       64.19      2.56 o
  -3   3   7       88.82       88.78      3.84 o
  -2   3   7       64.42       66.98      2.38 o
  -1   3   7      279.54      290.74      8.34 o
   0   3   7      550.39      560.99     15.72 o
   1   3   7      842.81      841.73     19.05 o
   2   3   7      617.82      607.75     17.82 o
   3   3   7      418.06      400.53      9.40 o
   4   3   7      264.69      285.94      6.77 o
   5   3   7      175.65      182.13      5.14 o
   6   3   7      212.22      232.19      7.02 o
   7   3   7        3.23        3.87      0.55 o
  -6   4   7       49.89       43.72      4.41 o
  -5   4   7      969.49      922.29     28.77 o
  -4   4   7      358.46      354.40     13.39 o
  -3   4   7        0.47        1.07      0.44 o
  -2   4   7       19.94       22.82      1.33 o
  -1   4   7      426.99      440.76     13.10 o
   0   4   7        6.29        8.70      0.52 o
   1   4   7     2639.15     2541.26     56.69 o
   2   4   7        1.75        1.25      0.22 o
   3   4   7       68.09       64.54      1.78 o
   4   4   7       64.31       65.13      1.84 o
   5   4   7      342.86      348.28     10.27 o
   6   4   7        6.93        7.56      0.71 o
   7   4   7       60.86       60.08      2.40 o
  -5   5   7      282.10      279.11     10.56 o
  -4   5   7      118.41      114.63      4.77 o
  -3   5   7       62.01       68.35      3.11 o
  -2   5   7       30.40       30.44      1.66 o
  -1   5   7        1.34        1.37      0.32 o
   0   5   7        1.83        1.52      0.25 o
   1   5   7        6.66        7.98      0.47 o
   2   5   7       45.24       41.16      1.49 o
   3   5   7        8.04        7.62      0.61 o
   4   5   7       44.31       48.03      1.49 o
   5   5   7      571.20      527.51     15.20 o
   6   5   7       23.73       24.16      1.16 o
   7   5   7        0.07        0.49      0.32 o
  -5   6   7        2.20        1.87      0.69 o
  -4   6   7       23.59       22.53      1.78 o
  -3   6   7        0.67        0.74      0.86 o
  -2   6   7        2.87        4.81      0.65 o
  -1   6   7       30.18       31.90      1.20 o
   0   6   7       28.16       26.46      0.94 o
   1   6   7     1529.71     1479.77     50.21 o
   2   6   7      207.23      229.33      5.79 o
   3   6   7       81.91       75.57      2.25 o
   4   6   7      430.14      387.69      8.85 o
   5   6   7        3.41        5.66      0.63 o
   6   6   7      114.87      102.01      3.67 o
  -4   7   7        3.17        3.72      1.03 o
  -3   7   7      104.44      105.16      4.25 o
  -2   7   7        9.25       12.75      1.30 o
  -1   7   7      241.40      231.42      5.41 o
   0   7   7      194.36      189.29      5.02 o
   1   7   7      126.43      128.50      3.58 o
   2   7   7      858.47      845.13     21.61 o
   3   7   7        4.62        4.81      0.51 o
   4   7   7       27.78       24.71      1.30 o
   5   7   7      123.20      109.66      6.30 o
   6   7   7      113.76      103.56      5.16 o
  -3   8   7        8.23        5.80      0.65 o
  -2   8   7      107.13       97.11      3.10 o
  -1   8   7        8.05        8.14      0.81 o
   0   8   7      115.46      107.97      3.46 o
   1   8   7      101.84      106.74      4.24 o
   2   8   7      114.47      122.86      4.77 o
   3   8   7        1.32        1.17      0.40 o
   4   8   7       84.51       82.07      3.27 o
   5   8   7       80.11       75.04      4.01 o
  -2   9   7        4.27        1.60      1.03 o
  -1   9   7       72.41       72.17      4.01 o
   0   9   7       69.43       69.90      4.12 o
   1   9   7       77.25       71.11      4.87 o
   2   9   7       28.49       26.69      1.45 o
   3   9   7      123.08      120.06      6.64 o
  -2  -5   8        2.59        3.67      0.80 o
  -1  -5   8        9.22        7.61      1.27 o
   0  -5   8        0.25        0.12      0.64 o
   1  -5   8        5.36       11.18      1.58 o
   2  -5   8        7.21        3.62      1.04 o
   3  -5   8       19.45       15.58      1.95 o
   4  -5   8       38.42       27.72      2.98 o
  -3  -4   8        9.67        8.48      1.15 o
  -2  -4   8       22.44       24.69      2.29 o
  -1  -4   8      122.91      130.10      6.08 o
   0  -4   8       11.12       10.07      1.65 o
   1  -4   8       23.60       23.72      3.61 o
   2  -4   8       76.96       78.98     10.08 o
   3  -4   8       20.94       19.32      2.06 o
   4  -4   8        2.98        3.58      0.57 o
   5  -4   8        3.67        3.87      1.02 o
  -4  -3   8       56.00       49.49      4.12 o
  -3  -3   8      114.77      112.96      5.16 o
  -2  -3   8      505.57      470.83     61.35 o
  -1  -3   8      147.38      148.48     21.25 o
   0  -3   8       17.45       16.81      1.83 o
   1  -3   8        2.82        2.06      0.86 o
   2  -3   8      122.25      124.04      5.76 o
   3  -3   8        8.96        9.47      0.86 o
   4  -3   8       23.17       30.18      2.75 o
   5  -3   8       61.74       60.02      2.04 o
   6  -3   8        9.30        6.00      0.57 o
  -4  -2   8       15.87       18.33      2.29 o
  -3  -2   8       34.44       40.65      2.42 o
  -2  -2   8      370.37      350.02     54.13 o
  -1  -2   8        0.80        1.44      0.81 o
   0  -2   8       27.25       35.63      3.32 o
   1  -2   8       84.88       88.38      5.27 o
   2  -2   8      491.87      551.09     21.00 o
   3  -2   8      113.33      104.88      5.31 o
   4  -2   8      406.14      354.35     17.87 o
   5  -2   8      273.72      317.77     10.54 o
   6  -2   8       38.97       44.31      3.31 o
  -5  -1   8       38.64       29.79      2.98 o
  -4  -1   8      116.61      110.25     13.00 o
  -3  -1   8      116.86      126.10      5.80 o
  -2  -1   8      225.55      192.92     17.81 o
  -1  -1   8      413.60      351.37     49.09 o
   0  -1   8       20.86       20.73      2.81 o
   1  -1   8      221.30      244.18      9.19 o
   2  -1   8      170.53      174.95      8.18 o
   3  -1   8        2.04        3.71      0.75 o
   4  -1   8        0.06        0.69      0.39 o
   5  -1   8       59.88       71.31      2.73 o
   6  -1   8       34.75       38.28      2.11 o
   7  -1   8       28.44       28.36      2.69 o
  -5   0   8      114.63       98.35      4.20 o
  -4   0   8       17.77       21.16      2.55 o
  -3   0   8       27.45       28.00      1.52 o
  -2   0   8        6.10        6.05      0.70 o
  -1   0   8       59.62       56.94      3.26 o
   0   0   8       17.89       22.33      1.14 o
   1   0   8       41.63       41.19      1.97 o
   2   0   8        9.96       11.34      1.02 o
   3   0   8       11.22        9.37      0.91 o
   4   0   8      126.53      145.80      4.86 o
   5   0   8      312.86      385.83     12.69 o
   6   0   8       11.67       14.71      1.19 o
   7   0   8       63.17       73.56      4.62 o
  -5   1   8        0.47        0.29      0.29 o
  -4   1   8       33.39       34.70      3.08 o
  -3   1   8        0.00        0.65      0.30 o
  -2   1   8       37.26       34.16      1.65 o
  -1   1   8      358.99      346.67      9.08 o
   0   1   8       13.67       16.03      0.75 o
   1   1   8      695.74      624.34     14.86 o
   2   1   8       49.56       57.10      2.06 o
   3   1   8       85.05       92.80      3.21 o
   4   1   8       51.17       57.06      2.24 o
   5   1   8      692.15      792.88     25.29 o
   6   1   8      196.26      199.93      6.81 o
   7   1   8        2.87        2.57      0.42 o
  -5   2   8       53.24       55.88      2.64 o
  -4   2   8       69.96       68.38      2.60 o
  -3   2   8        5.28        6.08      0.67 o
  -2   2   8        2.68        3.17      0.41 o
  -1   2   8       79.24       75.49      3.65 o
   0   2   8        1.19        0.99      0.22 o
   1   2   8        0.40        0.54      0.25 o
   2   2   8        1.68        5.25      0.52 o
   3   2   8       85.34      100.24      2.89 o
   4   2   8       88.38       96.19      2.94 o
   5   2   8      247.08      260.50      8.74 o
   6   2   8      292.31      302.26     10.02 o
   7   2   8       20.85       19.01      1.78 o
  -5   3   8       24.78       25.66      1.50 o
  -4   3   8       23.35       22.79      1.65 o
  -3   3   8      426.72      459.98     17.20 o
  -2   3   8      600.34      618.42     18.34 o
  -1   3   8       22.70       26.59      1.19 o
   0   3   8      714.26      733.55     17.91 o
   1   3   8      270.30      275.97      6.50 o
   2   3   8      168.87      165.61      4.22 o
   3   3   8       56.65       53.36      1.56 o
   4   3   8       30.09       35.50      1.37 o
   5   3   8       93.58      105.87      3.93 o
   6   3   8       18.27       17.33      0.98 o
   7   3   8        0.69        0.57      0.34 o
  -5   4   8      150.90      140.87      4.81 o
  -4   4   8      293.83      273.95     12.65 o
  -3   4   8        0.36        0.80      0.38 o
  -2   4   8       22.82       25.04      1.23 o
  -1   4   8      239.93      247.29      7.66 o
   0   4   8      242.95      252.37      6.38 o
   1   4   8        5.99        6.79      0.45 o
   2   4   8       24.63       22.19      0.83 o
   3   4   8       20.79       18.72      0.78 o
   4   4   8        9.04       11.36      0.66 o
   5   4   8       99.41      105.65      3.55 o
   6   4   8       31.84       31.01      1.38 o
   7   4   8      375.54      367.83     16.78 o
  -5   5   8        6.82        7.28      0.60 o
  -4   5   8       12.79       14.13      1.13 o
  -3   5   8      163.73      170.57      6.84 o
  -2   5   8        3.16        3.32      0.60 o
  -1   5   8      225.84      252.50      7.77 o
   0   5   8        1.36        4.01      0.80 o
   1   5   8       33.59       32.51      1.08 o
   2   5   8       77.06       77.42      2.18 o
   3   5   8       35.94       38.32      1.58 o
   4   5   8       69.38       59.98      1.74 o
   5   5   8        0.13        1.22      0.39 o
   6   5   8      319.77      288.60      8.54 o
   7   5   8        2.43        1.41      0.44 o
  -5   6   8        1.20        0.69      0.34 o
  -4   6   8       89.00       86.45      3.64 o
  -3   6   8       11.33       10.71      0.93 o
  -2   6   8        6.10        6.47      0.73 o
  -1   6   8        0.04        0.25      0.25 o
   0   6   8       18.72       21.73      1.10 o
   1   6   8      206.65      215.42      6.74 o
   2   6   8      237.62      235.25      6.04 o
   3   6   8      550.68      555.46     15.65 o
   4   6   8      169.73      162.74      3.98 o
   5   6   8        9.24        8.91      0.71 o
   6   6   8       57.35       47.37      1.97 o
  -4   7   8        0.23        0.59      0.29 o
  -3   7   8       25.41       21.14      1.09 o
  -2   7   8      175.20      173.13      5.49 o
  -1   7   8      126.41      121.25      3.45 o
   0   7   8       65.24       69.26      2.53 o
   1   7   8      428.95      419.98     13.16 o
   2   7   8      425.50      430.74     11.28 o
   3   7   8       14.68       13.84      0.78 o
   4   7   8       24.27       28.61      1.36 o
   5   7   8       83.08       61.85      4.03 o
  -3   8   8       53.54       45.62      2.03 o
  -2   8   8       49.46       45.82      2.06 o
  -1   8   8        3.67        2.98      0.69 o
   0   8   8      106.27       91.19      3.10 o
   1   8   8        3.81        4.04      0.50 o
   2   8   8        0.25        2.81      0.57 o
   3   8   8       32.89       28.76      1.53 o
   4   8   8        1.62        2.68      0.44 o
   0   9   8       62.67       63.69      3.89 o
   1   9   8       10.80        8.12      0.77 o
   2   9   8       16.36       15.45      1.09 o
   3   9   8        1.25        1.61      0.44 o
  -2  -4   9        0.10        0.23      0.46 o
  -1  -4   9        1.41        1.13      0.60 o
   0  -4   9        2.16        3.16      0.81 o
   1  -4   9        5.71        2.49      0.66 o
   2  -4   9        2.29        2.72      0.77 o
   3  -4   9       69.65       67.76      2.74 o
   4  -4   9        0.20        0.13      0.46 o
  -3  -3   9       29.92       29.10      2.18 o
  -2  -3   9        4.25        2.88      0.59 o
  -1  -3   9       79.30       80.74      5.16 o
   0  -3   9        0.69        0.99      0.48 o
   1  -3   9       31.05       32.53      2.84 o
   2  -3   9        0.30        0.24      0.38 o
   3  -3   9       53.01       55.50      3.92 o
   4  -3   9       27.73       21.47      1.48 o
   5  -3   9        0.09       -0.02      0.21 o
  -4  -2   9       67.78       67.82      5.27 o
  -3  -2   9       61.74       59.49      3.02 o
  -2  -2   9       81.90       86.63      6.89 o
  -1  -2   9      379.73      365.39     15.70 o
   0  -2   9      217.88      218.36     13.82 o
   1  -2   9        0.00        1.67      1.10 o
   2  -2   9      130.18      135.09      7.07 o
   3  -2   9      474.01      601.04     25.70 o
   4  -2   9      177.12      202.02      8.24 o
   5  -2   9       10.84       11.61      1.55 o
   6  -2   9       34.73       32.32      1.65 o
  -4  -1   9      134.60      134.03      9.85 o
  -3  -1   9        0.13        0.40      0.52 o
  -2  -1   9       52.58       59.28      4.28 o
  -1  -1   9      575.76      563.29     35.18 o
   0  -1   9       16.05       16.23      1.13 o
   1  -1   9       44.43       53.92      3.41 o
   2  -1   9        4.82        6.81      0.73 o
   3  -1   9        0.12        1.21      0.49 o
   4  -1   9       71.91       79.59      5.32 o
   5  -1   9       22.97       20.39      1.23 o
   6  -1   9        6.72        6.16      0.54 o
  -5   0   9      176.93      149.15     10.65 o
  -4   0   9        8.59       11.57      1.72 o
  -3   0   9        0.62        7.45      1.26 o
  -2   0   9       86.32       94.04      4.57 o
  -1   0   9      231.59      236.13      7.38 o
   0   0   9        0.86        0.94      0.47 o
   1   0   9      706.61      770.52     29.55 o
   2   0   9        7.23        9.59      0.75 o
   3   0   9        2.58        4.88      0.72 o
   4   0   9      281.34      346.62     12.50 o
   5   0   9      421.02      492.91     15.95 o
   6   0   9       59.42       64.49      2.57 o
  -5   1   9       23.93       19.98      1.35 o
  -4   1   9        3.42        4.01      0.72 o
  -3   1   9       24.08       28.20      1.46 o
  -2   1   9        6.02        6.59      0.60 o
  -1   1   9       37.78       37.79      1.45 o
   0   1   9      184.08      198.71      6.32 o
   1   1   9      505.40      502.07     15.06 o
   2   1   9        3.33        4.12      0.49 o
   3   1   9       11.53       16.05      1.20 o
   4   1   9      180.74      214.71      7.99 o
   5   1   9      733.55      835.20     26.57 o
   6   1   9       72.08       85.40      3.24 o
   7   1   9       10.95        7.17      1.15 o
  -5   2   9        0.07       -0.25      0.27 o
  -4   2   9        6.17        6.47      1.66 o
  -3   2   9       90.89       86.85      3.62 o
  -2   2   9      332.88      359.13     12.85 o
  -1   2   9        4.98        7.86      0.58 o
   0   2   9       21.18       21.18      0.94 o
   1   2   9       47.03       49.33      2.06 o
   2   2   9      110.49      137.62      6.18 o
   3   2   9       81.91       80.94      2.65 o
   4   2   9       31.44       31.27      1.50 o
   5   2   9      287.59      324.05      9.99 o
   6   2   9       97.09       95.98      3.58 o
   7   2   9        9.80       10.08      1.03 o
  -5   3   9        1.36        1.37      0.57 o
  -4   3   9      112.51      111.15      4.61 o
  -3   3   9        1.12        1.90      0.97 o
  -2   3   9       21.62       25.32      1.30 o
  -1   3   9      117.89      129.87      4.36 o
   0   3   9      166.75      172.89      4.58 o
   1   3   9      267.69      290.62      8.35 o
   2   3   9       39.53       47.92      1.61 o
   3   3   9       18.89       15.69      0.78 o
   4   3   9      358.74      373.22     10.07 o
   5   3   9      101.03      105.52      3.66 o
   6   3   9        3.61        3.03      0.63 o
   7   3   9        2.97        2.54      0.63 o
  -5   4   9      195.66      170.35      9.51 o
  -4   4   9        5.33        3.45      0.57 o
  -3   4   9       11.43       13.48      1.13 o
  -2   4   9       59.58       71.34      2.83 o
  -1   4   9        0.04        0.86      0.35 o
   0   4   9      600.63      660.02     16.15 o
   1   4   9      118.95      123.88      3.16 o
   2   4   9       37.79       38.35      1.47 o
   3   4   9       42.37       46.46      1.81 o
   4   4   9       51.95       46.13      1.48 o
   5   4   9       61.06       63.56      4.15 o
   6   4   9       28.05       28.24      1.63 o
   7   4   9       37.09       31.89      1.97 o
  -4   5   9       72.50       71.01      3.15 o
  -3   5   9        6.68        6.94      0.82 o
  -2   5   9       13.99       14.40      1.13 o
  -1   5   9        0.71        1.71      0.35 o
   0   5   9      703.29      753.36     18.28 o
   1   5   9        0.02        0.62      0.23 o
   2   5   9        7.14        8.71      0.72 o
   3   5   9        7.06        8.83      0.67 o
   4   5   9      171.87      146.73      4.21 o
   5   5   9      212.08      184.62      7.28 o
   6   5   9      449.17      427.92     15.88 o
  -4   6   9       24.08       22.89      1.25 o
  -3   6   9       67.21       64.97      2.42 o
  -2   6   9       91.41       86.21      3.06 o
  -1   6   9       90.85       95.44      2.86 o
   0   6   9      638.62      648.97     19.23 o
   1   6   9      653.34      669.75     17.05 o
   2   6   9       50.77       52.09      2.26 o
   3   6   9      574.40      543.57     15.29 o
   4   6   9      218.21      182.39      5.55 o
   5   6   9        0.18        0.16      0.47 o
   6   6   9        2.26        4.17      0.80 o
  -3   7   9        2.93        3.68      0.46 o
  -2   7   9       41.24       40.02      1.65 o
  -1   7   9       36.73       33.41      1.23 o
   0   7   9       82.74       86.40      3.02 o
   1   7   9       53.86       55.68      2.14 o
   2   7   9        8.32        8.87      0.85 o
   3   7   9       42.24       38.55      1.75 o
   4   7   9       12.58       11.80      1.07 o
   5   7   9        5.28        4.49      0.66 o
  -2   8   9       11.03        9.68      0.73 o
  -1   8   9        1.97        2.79      0.52 o
   0   8   9       26.98       28.36      1.39 o
   1   8   9      142.25      124.89      5.02 o
   2   8   9       64.09       60.20      2.75 o
   3   8   9       10.18       13.94      1.03 o
   4   8   9       10.28        8.59      1.15 o
   1   9   9       64.05       38.72      2.63 o
   2   9   9       19.84       16.50      1.49 o
   0  -4  10        8.41       11.34      2.52 o
   1  -4  10       34.43       33.45      4.47 o
  -2  -3  10       14.57       10.31      1.26 o
  -1  -3  10        5.37        6.10      0.99 o
   0  -3  10       51.55       65.96      3.03 o
   1  -3  10      105.25      132.80      7.27 o
   2  -3  10       52.56       57.00      3.84 o
   3  -3  10        0.51        3.16      2.46 o
   4  -3  10        1.11        1.29      0.32 o
  -3  -2  10      119.97       79.62      6.30 o
  -2  -2  10      369.69      387.11     15.96 o
  -1  -2  10       22.07       23.65      1.53 o
   0  -2  10        0.00        0.69      0.47 o
   1  -2  10      204.70      220.73      9.24 o
   2  -2  10       54.70       59.67      3.15 o
   3  -2  10       34.43       42.97      2.28 o
   4  -2  10       74.07       92.09      4.78 o
   5  -2  10       61.93       58.87      2.72 o
  -3  -1  10       13.58       13.32      1.02 o
  -2  -1  10      174.39      202.62      8.71 o
  -1  -1  10       81.21       86.75      3.79 o
   0  -1  10       17.02       19.69      1.36 o
   1  -1  10        0.04        0.21      0.46 o
   2  -1  10       54.65       60.10      2.26 o
   3  -1  10      423.73      510.44     18.05 o
   4  -1  10      252.09      319.21     11.51 o
   5  -1  10       59.87       64.50      3.65 o
   6  -1  10        0.20        0.48      0.38 o
  -4   0  10        6.62        6.87      1.26 o
  -3   0  10        0.04        0.57      0.41 o
  -2   0  10       24.20       24.90      2.29 o
  -1   0  10      100.69      113.66      4.79 o
   0   0  10      159.88      183.31      6.37 o
   1   0  10      143.58      163.29      5.73 o
   2   0  10       11.47       10.00      0.79 o
   3   0  10       59.38       78.75      3.45 o
   4   0  10       60.32       71.03      3.74 o
   5   0  10       12.83       16.62      1.29 o
   6   0  10        0.01        0.10      0.27 o
  -4   1  10      113.48      104.78      4.84 o
  -3   1  10       29.46       27.91      1.44 o
  -2   1  10        4.08        4.26      0.81 o
  -1   1  10      171.92      196.42      8.88 o
   0   1  10       78.17       89.19      3.21 o
   1   1  10        0.10        0.59      0.44 o
   2   1  10        3.99        3.89      0.60 o
   3   1  10      152.22      175.21      5.50 o
   4   1  10        0.34        0.73      0.45 o
   5   1  10        3.91        3.71      0.72 o
   6   1  10      105.69      116.61      5.35 o
  -4   2  10       46.20       36.31      3.21 o
  -3   2  10        7.55        7.86      0.71 o
  -2   2  10       31.71       34.91      1.43 o
  -1   2  10       43.48       45.60      1.65 o
   0   2  10       76.80       83.58      2.72 o
   1   2  10      113.12      134.82      3.97 o
   2   2  10      394.11      444.83     12.97 o
   3   2  10       26.07       27.84      1.47 o
   4   2  10       17.63       18.43      1.23 o
   5   2  10        2.18        3.09      0.61 o
   6   2  10       25.89       26.19      1.30 o
  -4   3  10       82.21       64.13      4.64 o
  -3   3  10        5.22        4.11      0.60 o
  -2   3  10      280.49      302.16      9.34 o
  -1   3  10       51.75       55.20      2.20 o
   0   3  10      128.93      150.83      4.73 o
   1   3  10       31.07       31.96      1.59 o
   2   3  10       13.12       13.08      0.74 o
   3   3  10       21.72       22.98      1.25 o
   4   3  10       45.09       39.46      1.84 o
   5   3  10        0.02        0.42      0.36 o
   6   3  10        3.58        2.61      0.52 o
  -4   4  10        7.55        5.92      0.52 o
  -3   4  10       37.74       40.36      1.83 o
  -2   4  10       46.28       45.89      1.82 o
  -1   4  10        5.79        6.21      0.56 o
   0   4  10      109.25      126.84      3.57 o
   1   4  10       83.66       93.27      2.92 o
   2   4  10        3.50        4.48      0.51 o
   3   4  10      253.11      267.41      7.03 o
   4   4  10        2.45        2.42      0.40 o
   5   4  10        1.14        1.07      0.48 o
   6   4  10        0.57        1.18      0.42 o
  -4   5  10       88.69       72.12      3.12 o
  -3   5  10        8.77        9.92      0.93 o
  -2   5  10        4.99        6.67      0.65 o
  -1   5  10      184.52      201.08      5.52 o
   0   5  10      331.65      336.47      8.45 o
   1   5  10      601.75      636.41     15.56 o
   2   5  10        7.32        6.17      0.54 o
   3   5  10        5.34        5.92      0.60 o
   4   5  10        5.28        6.47      0.64 o
   5   5  10        5.80        4.46      0.81 o
   6   5  10       65.82       58.02      3.11 o
  -3   6  10      129.10      122.74      4.86 o
  -2   6  10       40.93       45.31      1.83 o
  -1   6  10      251.36      254.93      6.82 o
   0   6  10        1.78        1.87      0.37 o
   1   6  10       39.72       45.12      1.60 o
   2   6  10      131.50      122.02      4.39 o
   3   6  10       68.45       60.36      2.51 o
   4   6  10        9.08        6.57      0.66 o
   5   6  10        1.52        0.88      0.42 o
  -3   7  10      230.24      190.51     10.08 o
  -2   7  10      175.54      174.81      5.51 o
  -1   7  10        0.53        0.84      0.31 o
   0   7  10        0.31        0.41      0.25 o
   1   7  10      343.60      330.13     12.38 o
   2   7  10      130.38      114.49      4.73 o
   3   7  10       21.71       20.26      1.33 o
   4   7  10      145.63      108.57      4.65 o
  -2   8  10        0.03        0.34      0.46 o
  -1   8  10        0.01       -0.10      0.29 o
   0   8  10       37.25       35.70      2.12 o
   1   8  10       81.21       78.13      3.36 o
   2   8  10       91.62       79.07      3.36 o
   3   8  10        0.00        1.50      1.26 o
   1  -3  11        0.19        0.92      1.15 o
   2  -3  11      196.85      238.97     21.31 o
  -1  -2  11        0.45        1.73      1.09 o
   0  -2  11      191.34      237.04      9.14 o
   1  -2  11        2.52        3.14      0.96 o
   2  -2  11       18.00       22.61      1.96 o
   3  -2  11        5.19        5.40      1.08 o
   4  -2  11        1.33        1.49      0.80 o
  -2  -1  11      424.32      445.54     19.88 o
  -1  -1  11      203.56      220.63      8.45 o
   0  -1  11       70.55       82.61      3.73 o
   1  -1  11       58.31       72.83      3.32 o
   2  -1  11       11.92       16.71      1.12 o
   3  -1  11       15.75       21.78      1.81 o
   4  -1  11        0.96        0.67      0.40 o
   5  -1  11       59.16       51.32      4.12 o
  -3   0  11       37.95       41.81      3.67 o
  -2   0  11       50.33       51.53      2.72 o
  -1   0  11        0.02        0.15      0.47 o
   0   0  11       48.27       53.75      2.33 o
   1   0  11        0.53        1.04      0.56 o
   2   0  11       14.33       17.80      1.14 o
   3   0  11      215.73      266.40     13.29 o
   4   0  11      240.21      287.05     11.26 o
   5   0  11      175.85      192.65     12.20 o
  -3   1  11      105.06       99.21      7.45 o
  -2   1  11       20.83       24.49      2.63 o
  -1   1  11       81.92       94.05      4.13 o
   0   1  11      304.57      382.91     16.97 o
   1   1  11      299.16      342.69     16.62 o
   2   1  11       33.34       36.20      1.80 o
   3   1  11       13.60       17.50      1.02 o
   4   1  11      701.86      813.25     28.09 o
   5   1  11       20.92       20.27      1.78 o
   6   1  11        0.52        0.46      0.57 o
  -3   2  11        4.44        6.53      1.15 o
  -2   2  11       68.06       70.75      3.18 o
  -1   2  11       47.54       53.91      1.93 o
   0   2  11      111.72      120.38      3.60 o
   1   2  11      199.28      230.72     10.37 o
   2   2  11       22.92       26.58      1.30 o
   3   2  11       31.65       32.15      1.47 o
   4   2  11        2.44        2.46      0.56 o
   5   2  11       53.82       53.81      2.37 o
   6   2  11      196.78      191.53      9.35 o
  -3   3  11      198.50      183.91     10.25 o
  -2   3  11       26.04       27.82      1.37 o
  -1   3  11        9.97       11.37      0.81 o
   0   3  11       99.78      112.77      4.09 o
   1   3  11      251.40      288.95      8.79 o
   2   3  11       54.41       63.96      2.05 o
   3   3  11      115.20      116.47      3.34 o
   4   3  11       32.18       35.49      1.85 o
   5   3  11       40.14       39.98      2.48 o
   6   3  11       26.77       28.30      2.75 o
  -3   4  11      121.23      116.19      5.21 o
  -2   4  11      129.23      137.52      4.51 o
  -1   4  11        7.40        9.34      0.65 o
   0   4  11        3.10        4.06      0.45 o
   1   4  11        0.70        2.26      0.41 o
   2   4  11      191.64      193.73      6.32 o
   3   4  11      314.48      319.51      8.33 o
   4   4  11      412.11      369.42     11.96 o
   5   4  11      211.27      203.17     10.04 o
  -3   5  11        1.14        0.63      0.28 o
  -2   5  11        6.85        6.45      0.59 o
  -1   5  11        2.64        2.71      0.37 o
   0   5  11        1.01        2.00      0.43 o
   1   5  11       16.20       18.36      1.02 o
   2   5  11      381.50      368.28     10.12 o
   3   5  11        2.94        2.33      0.47 o
   4   5  11      211.23      181.81      8.23 o
   5   5  11        1.88        3.09      1.03 o
  -3   6  11        8.49        6.00      0.60 o
  -2   6  11        0.80        0.97      0.33 o
  -1   6  11        4.14        3.79      0.43 o
   0   6  11       28.57       34.67      1.33 o
   1   6  11      518.09      501.49     15.00 o
   2   6  11      219.30      215.02      8.33 o
   3   6  11       43.53       43.05      2.05 o
   4   6  11        0.00        0.32      0.31 o
   5   6  11      479.06      375.63     24.29 o
  -2   7  11        4.86        5.60      0.50 o
  -1   7  11       24.85       21.57      1.01 o
   0   7  11        2.92        4.18      0.42 o
   1   7  11      458.36      404.36     14.93 o
   2   7  11       60.96       58.49      4.24 o
   3   7  11       36.73       37.60      4.53 o
   4   7  11       11.72        8.94      1.03 o
   0   8  11        9.62       10.42      1.15 o
   1   8  11        0.06        0.29      0.32 o
   2   8  11      142.61      120.51      6.87 o
   0  -1  12       60.36       73.80      3.17 o
   1  -1  12        7.41       11.93      0.97 o
   2  -1  12       13.59       17.78      1.18 o
   3  -1  12       70.55       98.57      6.30 o
  -1   0  12      190.35      216.17     15.24 o
   0   0  12       54.42       62.56      2.88 o
   1   0  12        8.36        8.62      1.09 o
   2   0  12       82.08       88.02      4.37 o
   3   0  12       80.98       93.28      6.97 o
   4   0  12      219.02      238.99     11.05 o
  -2   1  12        4.05        3.63      0.57 o
  -1   1  12       16.77       19.88      2.52 o
   0   1  12       84.08       95.60      4.82 o
   1   1  12      472.84      531.29     19.16 o
   2   1  12       50.61       64.99      2.89 o
   3   1  12       82.02      101.17      4.04 o
   4   1  12       99.93      121.82      7.16 o
   5   1  12       35.33       29.75      2.01 o
  -2   2  12      159.40      135.11     10.02 o
  -1   2  12        0.71        0.83      0.52 o
   0   2  12        0.01        0.50      0.51 o
   1   2  12       53.73       60.46      2.50 o
   2   2  12      177.00      201.50      6.89 o
   3   2  12       30.58       33.83      1.64 o
   4   2  12       55.38       57.14      3.51 o
   5   2  12      106.12       98.18      7.45 o
  -2   3  12       45.56       41.92      2.06 o
  -1   3  12        5.38        5.43      0.85 o
   0   3  12       27.69       26.83      1.12 o
   1   3  12      191.93      195.28      7.63 o
   2   3  12        4.62        7.54      0.73 o
   3   3  12        5.73        5.35      0.54 o
   4   3  12      108.86      108.27      4.25 o
   5   3  12        1.52        1.12      0.44 o
  -2   4  12        7.17        8.13      0.80 o
  -1   4  12      281.69      285.52      8.77 o
   0   4  12       21.45       26.48      1.23 o
   1   4  12        2.87        2.85      0.53 o
   2   4  12        4.09        4.35      0.56 o
   3   4  12       19.34       19.19      0.87 o
   4   4  12        0.54        0.38      0.31 o
   5   4  12       27.69       21.77      2.29 o
  -2   5  12       11.74       10.06      0.85 o
  -1   5  12        3.14        3.67      0.45 o
   0   5  12      448.25      453.99     13.64 o
   1   5  12       99.05       96.51      3.79 o
   2   5  12      269.43      259.68      8.05 o
   3   5  12        0.95        1.54      0.42 o
   4   5  12       44.13       27.72      4.87 o
  -1   6  12       15.81       14.29      0.68 o
   0   6  12      767.54      686.84     24.38 o
   1   6  12      322.75      282.11     10.64 o
   2   6  12        8.07        8.09      0.81 o
   3   6  12       39.52       31.49      1.66 o
   4   6  12       11.99       11.68      1.60 o
   0   7  12       61.11       40.21      2.75 o
   1   7  12       17.30       11.44      0.93 o
   2   7  12        0.49        0.28      0.36 o
   3   7  12       23.63       15.12      1.37 o
   1   0  13       26.97       29.44      2.63 o
   2   0  13       72.91       83.05      6.30 o
   0   1  13        0.39        0.74      0.32 o
   1   1  13        1.07        1.45      0.35 o
   2   1  13        0.34        0.71      0.32 o
   3   1  13       10.25       11.06      0.96 o
   0   2  13       38.35       34.87      1.52 o
   1   2  13        0.11        0.39      0.32 o
   2   2  13        4.17        5.14      0.57 o
   3   2  13       25.21       24.22      1.53 o
  -1   3  13        3.12        1.65      0.47 o
   0   3  13        9.85        9.59      1.40 o
   1   3  13        3.28        3.57      0.52 o
   2   3  13       44.93       37.08      1.74 o
   3   3  13        6.63        5.92      0.56 o
   4   3  13       59.69       50.29      4.01 o
   0   4  13       10.93       11.67      1.06 o
   1   4  13        0.47        0.60      0.33 o
   2   4  13       65.92       58.58      3.69 o
   3   4  13        7.53        6.40      0.76 o
   0   5  13       89.26       83.48      3.04 o
   1   5  13      298.35      267.56      8.75 o
   2   5  13       38.14       32.73      1.50 o
   3   5  13       62.77       45.82      2.98 o
   1   6  13        0.26        0.17      0.32 o
   2   6  13        8.58        6.87      1.03 o
 
